# Supplementary material for: Ethyl 4-(5-bromo-2-hy­droxy­phen­yl)-2,7,7-trimethyl-5-oxo-1,4,5,6,7,8-hexa­hydro­quinoline-3-carboxyl­ate
Source: Acta Crystallogr Sect E Struct Rep Online. 2013 Mar 16;69(Pt 4):o541. doi: 10.1107/S1600536813006739 (PMC3629593; doi:10.1107/S1600536813006739)
Supplement: Supplementary file 1 [file e-69-0o541-sup1.cif]

##############################################################################
#                                                                            #
# This CIF contains the data in a paper accepted for publication in          #
# Acta Crystallographica Section E. It conforms to the requirements of       #
# Notes for Authors for Acta Crystallographica Section E, and has been       #
# peer reviewed under the auspices of the IUCr Commission on Journals.       #
#                                                                            #
# Full details of the Crystallographic Information File format               #
# are given in the paper "The Crystallographic Information File (CIF):       #
# a New Standard Archive File for Crystallography" by S. R. Hall, F. H.      #
# Allen and I. D. Brown [Acta Cryst. (1991), A47, 655-685].                  #
#                                                                            #
# The current version of the core CIF dictionary is obtainable from          #
# ftp://ftp.iucr.org/pub/cif_core.dic.                                       #
#                                                                            #
# Software is freely available for graphical display of the structure(s)     #
# in this CIF. For information consult the CIF software page                 #
# http://www.iucr.org/resources/cif/software.                                #
#                                                                            #
# This file may be used for bona fide research purposes within the           #
# scientific community so long as proper attribution is given to the journal # 
# article from which it was obtained.                                        #
#                                                                            #
##############################################################################
data_global
_audit_creation_method     'form.cif (version 2.0)'
_journal_data_validation_number     ?
_journal_date_recd_electronic     2013-03-04
_journal_date_accepted     2013-03-08
_journal_name_full     'Acta Crystallographica, Section E'
_journal_year     2013
_journal_volume     69
_journal_issue      4
_journal_page_first     o541
_journal_page_last     o541
_journal_paper_category     QO
_journal_paper_doi     10.1107/S1600536813006739
_journal_coeditor_code     RZ5051
_publ_contact_author_name     'Dr. Gurbanov, Atash V.'
_publ_contact_author_address
;
Department of Organic Chemistry,
Baku State University,
Baku,
Azerbaijan
;
_publ_contact_author_email     'organik10@hotmail.com, zsrkk@yahoo.com'
_publ_contact_author_fax     ?
_publ_contact_author_phone     ?
_publ_section_title
;\
Ethyl
4-(5-bromo-2-hydroxyphenyl)-2,7,7-trimethyl-5-oxo-1,4,5,6,7,8-\
hexahydroquinoline-3-carboxylate
;
loop_
    _publ_author_name
    _publ_author_address
    'Kurbanova, Malahat M.'
;
Department of Organic Chemistry,
Baku State University,
Baku,
Azerbaijan
;
    'Huseynov, Elnur Z.'
;
Department of Organic Chemistry,
Baku State University,
Baku,
Azerbaijan
;
    'Gurbanov, Atash V.'
;
Department of Organic Chemistry,
Baku State University,
Baku,
Azerbaijan
;
    'Maharramov, Abel M.'
;
Department of Organic Chemistry,
Baku State University,
Baku,
Azerbaijan
;
    'Kia, Reza'
;
Department of Chemistry,
Science and Research Branch,
Islamic Azad University,
Tehran,
Iran
Structural Dynamics of (Bio)Chemical Systems,
Max Planck Institute for Biophysical Chemistry,
Am Fassberg 11
37077 G\"ottingen,
Germany
;
data_I
_audit_creation_method     SHELXL-97
_chemical_name_systematic
;\
Ethyl 4-(5-bromo-2-hydroxyphenyl)-2,7,7-trimethyl-5-oxo-1,4,5,6,7,8-\
hexahydroquinoline-3-carboxylate
;
_chemical_name_common     ?
_chemical_formula_moiety     'C21 H24 Br N O4'
_chemical_formula_sum     'C21 H24 Br N O4'
_chemical_formula_iupac     'C21 H24 Br N O4'
_chemical_formula_weight     434.32
_chemical_melting_point     520
_symmetry_cell_setting     monoclinic
_symmetry_space_group_name_H-M     'P 21/n'
_symmetry_space_group_name_Hall     '-P 2yn'
loop_
    _symmetry_equiv_pos_as_xyz
    'x, y, z'
    '-x+1/2, y+1/2, -z+1/2'
    '-x, -y, -z'
    'x-1/2, -y-1/2, z-1/2'
_cell_length_a     9.5969(3)
_cell_length_b     19.0805(5)
_cell_length_c     11.0678(3)
_cell_angle_alpha     90.00
_cell_angle_beta     97.3870(10)
_cell_angle_gamma     90.00
_cell_volume     2009.84(10)
_cell_formula_units_Z     4
_cell_measurement_reflns_used     2045
_cell_measurement_theta_min     3.27
_cell_measurement_theta_max     27.50
_cell_measurement_temperature     294(2)
_exptl_crystal_description     block
_exptl_crystal_colour     colourless
_exptl_crystal_size_max     0.24
_exptl_crystal_size_mid     0.22
_exptl_crystal_size_min     0.18
_exptl_crystal_density_diffrn     1.435
_exptl_crystal_density_meas     ?
_exptl_crystal_density_method     'not measured'
_exptl_crystal_F_000     896
_exptl_absorpt_coefficient_mu     2.071
_exptl_absorpt_correction_type     multi-scan
_exptl_absorpt_process_details     '(<i>SADABS</i>; Bruker, 2005)'
_exptl_absorpt_correction_T_min     0.6363
_exptl_absorpt_correction_T_max     0.7069
_exptl_special_details
;
;
_diffrn_ambient_temperature     294(2)
_diffrn_radiation_type     MoK\a
_diffrn_radiation_wavelength     0.71073
_diffrn_radiation_source     'fine-focus sealed tube'
_diffrn_radiation_monochromator     graphite
_diffrn_measurement_device_type
;
Bruker SMART APEXII CCD area-detector
;
_diffrn_measurement_method     '\f and \w scans'
_diffrn_detector_area_resol_mean     ?
_diffrn_reflns_number     23241
_diffrn_reflns_av_R_equivalents     0.0224
_diffrn_reflns_av_sigmaI/netI     0.0184
_diffrn_reflns_theta_min     2.13
_diffrn_reflns_theta_max     28.32
_diffrn_reflns_theta_full     28.32
_diffrn_measured_fraction_theta_max     0.999
_diffrn_measured_fraction_theta_full     0.999
_diffrn_reflns_limit_h_min     -12
_diffrn_reflns_limit_h_max     12
_diffrn_reflns_limit_k_min     -25
_diffrn_reflns_limit_k_max     25
_diffrn_reflns_limit_l_min     -14
_diffrn_reflns_limit_l_max     14
_diffrn_standards_number     0
_diffrn_standards_interval_count     .
_diffrn_standards_interval_time     .
_diffrn_standards_decay_%     ?
_refine_special_details
;
 Refinement of F^2^ against ALL reflections.  The weighted R-factor wR and
 goodness of fit S are based on F^2^, conventional R-factors R are based
 on F, with F set to zero for negative F^2^. The threshold expression of
 F^2^ > 2sigma(F^2^) is used only for calculating R-factors(gt) etc. and is
 not relevant to the choice of reflections for refinement.  R-factors based
 on F^2^ are statistically about twice as large as those based on F, and R-
 factors based on ALL data will be even larger.
;
_reflns_number_total     5008
_reflns_number_gt     3604
_reflns_threshold_expression     I>2\s(I)
_refine_ls_structure_factor_coef     Fsqd
_refine_ls_matrix_type     full
_refine_ls_R_factor_all     0.0724
_refine_ls_R_factor_gt     0.0497
_refine_ls_wR_factor_gt     0.1245
_refine_ls_wR_factor_ref     0.1362
_refine_ls_goodness_of_fit_ref     1.048
_refine_ls_restrained_S_all     1.052
_refine_ls_number_reflns     5008
_refine_ls_number_parameters     266
_refine_ls_number_restraints     3
_refine_ls_hydrogen_treatment     constr
_refine_ls_weighting_scheme     calc
_refine_ls_weighting_details
         'calc w=1/[\s^2^(Fo^2^)+(0.0542P)^2^+1.4854P] where P=(Fo^2^+2Fc^2^)/3'
_atom_sites_solution_hydrogens     geom
_atom_sites_solution_primary     direct
_atom_sites_solution_secondary     difmap
_refine_ls_shift/su_max     0.001
_refine_ls_shift/su_mean     0.000
_refine_diff_density_max     1.103
_refine_diff_density_min     -1.020
_refine_ls_extinction_method     none
_refine_ls_extinction_coef     ?
loop_
    _atom_type_symbol
    _atom_type_description
    _atom_type_scat_dispersion_real
    _atom_type_scat_dispersion_imag
    _atom_type_scat_source
    'C' 'C' 0.0033 0.0016
                         'International Tables Vol C Tables 4.2.6.8 and 6.1.1.4'
    'H' 'H' 0.0000 0.0000
                         'International Tables Vol C Tables 4.2.6.8 and 6.1.1.4'
    'N' 'N' 0.0061 0.0033
                         'International Tables Vol C Tables 4.2.6.8 and 6.1.1.4'
    'O' 'O' 0.0106 0.0060
                         'International Tables Vol C Tables 4.2.6.8 and 6.1.1.4'
    'Br' 'Br' -0.2901 2.4595
                         'International Tables Vol C Tables 4.2.6.8 and 6.1.1.4'
_computing_data_collection     'APEX2 (Bruker, 2005)'
_computing_cell_refinement     'SAINT (Bruker, 2005)'
_computing_data_reduction     'SAINT (Bruker, 2005)'
_computing_structure_solution     'SHELXTL (Sheldrick, 2008)'
_computing_structure_refinement     'SHELXTL (Sheldrick, 2008)'
_computing_molecular_graphics     'SHELXTL (Sheldrick, 2008)'
_computing_publication_material
                             'SHELXTL (Sheldrick, 2008) and PLATON (Spek, 2009)'
loop_
    _atom_site_type_symbol
    _atom_site_label
    _atom_site_fract_x
    _atom_site_fract_y
    _atom_site_fract_z
    _atom_site_U_iso_or_equiv
    _atom_site_adp_type
    _atom_site_calc_flag
    _atom_site_refinement_flags
    _atom_site_occupancy
    _atom_site_symmetry_multiplicity
    _atom_site_disorder_assembly
    _atom_site_disorder_group
    Br Br1 0.91668(4) 0.11235(2) 0.50601(4) 0.09330(19) Uani d . 1 1 A .
    O O1 0.4895(3) 0.41833(11) 0.5435(2) 0.0719(6) Uani d . 1 1 . .
    O O2 0.3062(2) 0.18500(11) 0.61555(16) 0.0577(5) Uani d . 1 1 . .
    O O3 0.3634(2) 0.13165(11) 0.79229(19) 0.0597(5) Uani d D 1 1 . .
    O O4 0.4398(2) 0.31539(12) 0.38649(17) 0.0657(6) Uani d . 1 1 . .
    H H4 0.4496 0.3478 0.4434 0.099 Uiso d R 1 1 . .
    N N1 0.6847(2) 0.28211(11) 0.87199(18) 0.0436(5) Uani d . 1 1 . .
    H H1 0.7348 0.2820 0.9422 0.052 Uiso d R 1 1 . .
    C C1 0.6826(2) 0.34138(12) 0.8040(2) 0.0392(5) Uani d . 1 1 . .
    C C2 0.7744(3) 0.40011(14) 0.8550(2) 0.0487(6) Uani d . 1 1 . .
    H H2A 0.8640 0.3812 0.8910 0.058 Uiso calc R 1 1 . .
    H H2B 0.7312 0.4228 0.9193 0.058 Uiso calc R 1 1 . .
    C C3 0.8001(3) 0.45464(14) 0.7599(3) 0.0507(6) Uani d . 1 1 . .
    C C4 0.6576(3) 0.47395(14) 0.6893(3) 0.0584(7) Uani d . 1 1 . .
    H H4A 0.6025 0.4986 0.7434 0.070 Uiso calc R 1 1 . .
    H H4B 0.6726 0.5057 0.6238 0.070 Uiso calc R 1 1 . .
    C C5 0.5754(3) 0.41168(14) 0.6362(3) 0.0494(6) Uani d . 1 1 . .
    C C6 0.5958(2) 0.34543(12) 0.6974(2) 0.0385(5) Uani d . 1 1 . .
    C C7 0.5182(2) 0.28168(12) 0.64397(19) 0.0372(5) Uani d . 1 1 A .
    H H7A 0.4239 0.2969 0.6095 0.045 Uiso calc R 1 1 . .
    C C8 0.5009(2) 0.22835(12) 0.74306(19) 0.0350(5) Uani d . 1 1 . .
    C C9 0.5861(2) 0.22942(13) 0.85029(19) 0.0379(5) Uani d . 1 1 A .
    C C10 0.5868(3) 0.17973(17) 0.9557(2) 0.0576(7) Uani d . 1 1 . .
    H H10A 0.5907 0.1324 0.9270 0.086 Uiso calc R 1 1 A .
    H H10B 0.5028 0.1862 0.9930 0.086 Uiso calc R 1 1 . .
    H H10C 0.6674 0.1889 1.0144 0.086 Uiso calc R 1 1 . .
    C C11 0.8970(3) 0.42483(18) 0.6729(3) 0.0673(8) Uani d . 1 1 . .
    H H11A 0.8543 0.3841 0.6329 0.101 Uiso calc R 1 1 . .
    H H11B 0.9855 0.4121 0.7182 0.101 Uiso calc R 1 1 . .
    H H11C 0.9120 0.4596 0.6132 0.101 Uiso calc R 1 1 . .
    C C12 0.8689(4) 0.51939(17) 0.8232(4) 0.0734(9) Uani d . 1 1 . .
    H H12A 0.8085 0.5383 0.8779 0.110 Uiso calc R 1 1 . .
    H H12B 0.8840 0.5540 0.7633 0.110 Uiso calc R 1 1 . .
    H H12C 0.9574 0.5065 0.8684 0.110 Uiso calc R 1 1 . .
    C C13 0.3830(2) 0.18055(13) 0.7107(2) 0.0407(5) Uani d . 1 1 A .
    C C14 0.2502(7) 0.0825(4) 0.7444(6) 0.0617(18) Uani d PD 0.633(10) 1 A 1
    H H14A 0.2704 0.0612 0.6690 0.074 Uiso calc PR 0.633(10) 1 A 1
    H H14B 0.1606 0.1066 0.7295 0.074 Uiso calc PR 0.633(10) 1 A 1
    C C15 0.2477(6) 0.0278(4) 0.8428(7) 0.080(2) Uani d PD 0.633(10) 1 A 1
    H H15A 0.1797 -0.0076 0.8157 0.120 Uiso calc PR 0.633(10) 1 A 1
    H H15B 0.2229 0.0495 0.9154 0.120 Uiso calc PR 0.633(10) 1 A 1
    H H15C 0.3389 0.0067 0.8599 0.120 Uiso calc PR 0.633(10) 1 A 1
    C C14' 0.2263(8) 0.0963(5) 0.7967(10) 0.051(3) Uani d PD 0.367(10) 1 A 2
    H H14C 0.1501 0.1219 0.7502 0.061 Uiso calc PR 0.367(10) 1 A 2
    H H14D 0.2062 0.0910 0.8799 0.061 Uiso calc PR 0.367(10) 1 A 2
    C C15' 0.2497(11) 0.0255(6) 0.7387(15) 0.094(5) Uani d PD 0.367(10) 1 A 2
    H H15D 0.1635 -0.0007 0.7296 0.141 Uiso calc PR 0.367(10) 1 A 2
    H H15E 0.3205 -0.0001 0.7899 0.141 Uiso calc PR 0.367(10) 1 A 2
    H H15F 0.2798 0.0326 0.6602 0.141 Uiso calc PR 0.367(10) 1 A 2
    C C16 0.5888(3) 0.25025(13) 0.5398(2) 0.0407(5) Uani d . 1 1 . .
    C C17 0.6996(3) 0.20358(14) 0.5642(2) 0.0459(6) Uani d . 1 1 A .
    H H17A 0.7331 0.1922 0.6444 0.055 Uiso calc R 1 1 . .
    C C18 0.7603(3) 0.17389(15) 0.4702(3) 0.0561(7) Uani d . 1 1 . .
    C C19 0.7115(4) 0.18797(18) 0.3507(3) 0.0662(9) Uani d . 1 1 A .
    H H19A 0.7507 0.1661 0.2881 0.079 Uiso calc R 1 1 . .
    C C20 0.6038(4) 0.23495(18) 0.3256(2) 0.0643(9) Uani d . 1 1 . .
    H H20A 0.5706 0.2451 0.2448 0.077 Uiso calc R 1 1 A .
    C C21 0.5431(3) 0.26783(15) 0.4182(2) 0.0499(6) Uani d . 1 1 A .
loop_
    _atom_site_aniso_label
    _atom_site_aniso_U_11
    _atom_site_aniso_U_22
    _atom_site_aniso_U_33
    _atom_site_aniso_U_12
    _atom_site_aniso_U_13
    _atom_site_aniso_U_23
    Br1 0.0748(3) 0.1056(3) 0.1086(4) 0.0222(2) 0.0469(2) 0.0037(2)
    O1 0.0849(15) 0.0519(12) 0.0703(14) 0.0074(11) -0.0226(12) 0.0177(10)
    O2 0.0550(11) 0.0705(13) 0.0419(10) -0.0123(9) -0.0152(8) 0.0044(9)
    O3 0.0498(11) 0.0594(11) 0.0645(12) -0.0181(9) -0.0140(9) 0.0208(10)
    O4 0.0744(14) 0.0777(14) 0.0404(10) -0.0011(11) -0.0102(9) 0.0150(10)
    N1 0.0421(10) 0.0523(12) 0.0332(9) -0.0084(9) -0.0066(8) 0.0074(9)
    C1 0.0378(11) 0.0429(12) 0.0373(11) -0.0015(9) 0.0062(9) 0.0009(10)
    C2 0.0483(14) 0.0512(15) 0.0459(14) -0.0081(11) 0.0028(11) -0.0035(11)
    C3 0.0509(14) 0.0430(14) 0.0595(16) -0.0037(11) 0.0123(12) -0.0006(12)
    C4 0.0626(17) 0.0386(14) 0.0738(19) 0.0055(12) 0.0078(14) 0.0038(13)
    C5 0.0514(15) 0.0432(14) 0.0526(15) 0.0085(11) 0.0036(12) 0.0053(11)
    C6 0.0399(12) 0.0405(12) 0.0349(11) 0.0032(9) 0.0040(9) 0.0039(9)
    C7 0.0373(11) 0.0447(13) 0.0280(10) 0.0021(9) -0.0024(8) 0.0054(9)
    C8 0.0337(10) 0.0426(12) 0.0284(10) 0.0016(9) 0.0032(8) 0.0042(9)
    C9 0.0373(11) 0.0463(13) 0.0298(10) -0.0021(10) 0.0031(8) 0.0047(9)
    C10 0.0631(17) 0.0708(18) 0.0352(12) -0.0208(14) -0.0084(11) 0.0165(12)
    C11 0.0628(18) 0.070(2) 0.074(2) -0.0017(15) 0.0281(16) 0.0055(16)
    C12 0.075(2) 0.0544(18) 0.092(2) -0.0175(16) 0.0133(18) -0.0061(17)
    C13 0.0382(11) 0.0438(13) 0.0388(12) 0.0019(10) 0.0002(9) 0.0021(10)
    C14 0.061(3) 0.065(4) 0.055(4) -0.022(3) -0.004(3) 0.005(3)
    C15 0.065(3) 0.084(4) 0.093(5) -0.018(3) 0.012(3) 0.028(4)
    C14' 0.047(4) 0.062(6) 0.044(6) -0.012(4) 0.003(4) 0.006(4)
    C15' 0.053(5) 0.064(7) 0.169(16) -0.009(5) 0.025(7) -0.002(8)
    C16 0.0462(13) 0.0448(13) 0.0311(11) -0.0106(10) 0.0046(9) 0.0024(10)
    C17 0.0461(13) 0.0529(14) 0.0398(12) -0.0080(11) 0.0102(10) 0.0020(11)
    C18 0.0559(15) 0.0575(16) 0.0594(17) -0.0096(13) 0.0248(13) -0.0029(13)
    C19 0.081(2) 0.073(2) 0.0509(16) -0.0240(18) 0.0309(15) -0.0138(15)
    C20 0.081(2) 0.083(2) 0.0298(12) -0.0262(18) 0.0102(13) -0.0010(13)
    C21 0.0578(15) 0.0581(16) 0.0328(12) -0.0163(13) 0.0022(10) 0.0049(11)
_geom_special_details
;
 All esds (except the esd in the dihedral angle between two l.s. planes)
 are estimated using the full covariance matrix.  The cell esds are taken
 into account individually in the estimation of esds in distances, angles
 and torsion angles; correlations between esds in cell parameters are only
 used when they are defined by crystal symmetry.  An approximate (isotropic)
 treatment of cell esds is used for estimating esds involving l.s. planes.
;
loop_
    _geom_bond_atom_site_label_1
    _geom_bond_atom_site_label_2
    _geom_bond_site_symmetry_2
    _geom_bond_distance
    _geom_bond_publ_flag
    Br1 C18 . 1.907(3) ?
    O1 C5 . 1.238(3) ?
    O2 C13 . 1.208(3) ?
    O3 C13 . 1.329(3) ?
    O3 C14 . 1.481(5) ?
    O3 C14' . 1.485(7) ?
    O4 C21 . 1.357(4) ?
    O4 H4 . 0.8798 ?
    N1 C1 . 1.357(3) ?
    N1 C9 . 1.381(3) ?
    N1 H1 . 0.8600 ?
    C1 C6 . 1.356(3) ?
    C1 C2 . 1.491(3) ?
    C2 C3 . 1.523(4) ?
    C2 H2A . 0.9700 ?
    C2 H2B . 0.9700 ?
    C3 C12 . 1.528(4) ?
    C3 C4 . 1.530(4) ?
    C3 C11 . 1.531(4) ?
    C4 C5 . 1.503(4) ?
    C4 H4A . 0.9700 ?
    C4 H4B . 0.9700 ?
    C5 C6 . 1.436(3) ?
    C6 C7 . 1.507(3) ?
    C7 C8 . 1.521(3) ?
    C7 C16 . 1.532(3) ?
    C7 H7A . 0.9800 ?
    C8 C9 . 1.352(3) ?
    C8 C13 . 1.461(3) ?
    C9 C10 . 1.503(3) ?
    C10 H10A . 0.9600 ?
    C10 H10B . 0.9600 ?
    C10 H10C . 0.9600 ?
    C11 H11A . 0.9600 ?
    C11 H11B . 0.9600 ?
    C11 H11C . 0.9600 ?
    C12 H12A . 0.9600 ?
    C12 H12B . 0.9600 ?
    C12 H12C . 0.9600 ?
    C14 C15 . 1.512(4) ?
    C14 H14A . 0.9700 ?
    C14 H14B . 0.9700 ?
    C15 H15A . 0.9600 ?
    C15 H15B . 0.9600 ?
    C15 H15C . 0.9600 ?
    C14' C15' . 1.526(5) ?
    C14' H14C . 0.9700 ?
    C14' H14D . 0.9700 ?
    C15' H15D . 0.9600 ?
    C15' H15E . 0.9600 ?
    C15' H15F . 0.9600 ?
    C16 C17 . 1.386(4) ?
    C16 C21 . 1.402(3) ?
    C17 C18 . 1.378(4) ?
    C17 H17A . 0.9300 ?
    C18 C19 . 1.371(4) ?
    C19 C20 . 1.369(5) ?
    C19 H19A . 0.9300 ?
    C20 C21 . 1.392(4) ?
    C20 H20A . 0.9300 ?
loop_
    _geom_angle_atom_site_label_1
    _geom_angle_atom_site_label_2
    _geom_angle_atom_site_label_3
    _geom_angle_site_symmetry_1
    _geom_angle_site_symmetry_3
    _geom_angle
    _geom_angle_publ_flag
    C13 O3 C14 . . 111.3(3) ?
    C13 O3 C14' . . 123.0(5) ?
    C21 O4 H4 . . 106.1 ?
    C1 N1 C9 . . 123.33(19) ?
    C1 N1 H1 . . 118.0 ?
    C9 N1 H1 . . 116.5 ?
    C6 C1 N1 . . 119.6(2) ?
    C6 C1 C2 . . 123.6(2) ?
    N1 C1 C2 . . 116.8(2) ?
    C1 C2 C3 . . 113.1(2) ?
    C1 C2 H2A . . 109.0 ?
    C3 C2 H2A . . 109.0 ?
    C1 C2 H2B . . 109.0 ?
    C3 C2 H2B . . 109.0 ?
    H2A C2 H2B . . 107.8 ?
    C2 C3 C12 . . 109.5(2) ?
    C2 C3 C4 . . 107.7(2) ?
    C12 C3 C4 . . 110.2(2) ?
    C2 C3 C11 . . 110.2(2) ?
    C12 C3 C11 . . 109.1(3) ?
    C4 C3 C11 . . 110.1(3) ?
    C5 C4 C3 . . 113.5(2) ?
    C5 C4 H4A . . 108.9 ?
    C3 C4 H4A . . 108.9 ?
    C5 C4 H4B . . 108.9 ?
    C3 C4 H4B . . 108.9 ?
    H4A C4 H4B . . 107.7 ?
    O1 C5 C6 . . 121.2(3) ?
    O1 C5 C4 . . 120.2(2) ?
    C6 C5 C4 . . 118.6(2) ?
    C1 C6 C5 . . 119.5(2) ?
    C1 C6 C7 . . 120.9(2) ?
    C5 C6 C7 . . 119.7(2) ?
    C6 C7 C8 . . 110.56(18) ?
    C6 C7 C16 . . 111.54(19) ?
    C8 C7 C16 . . 112.36(19) ?
    C6 C7 H7A . . 107.4 ?
    C8 C7 H7A . . 107.4 ?
    C16 C7 H7A . . 107.4 ?
    C9 C8 C13 . . 125.9(2) ?
    C9 C8 C7 . . 120.9(2) ?
    C13 C8 C7 . . 113.17(18) ?
    C8 C9 N1 . . 119.2(2) ?
    C8 C9 C10 . . 127.9(2) ?
    N1 C9 C10 . . 112.93(19) ?
    C9 C10 H10A . . 109.5 ?
    C9 C10 H10B . . 109.5 ?
    H10A C10 H10B . . 109.5 ?
    C9 C10 H10C . . 109.5 ?
    H10A C10 H10C . . 109.5 ?
    H10B C10 H10C . . 109.5 ?
    C3 C11 H11A . . 109.5 ?
    C3 C11 H11B . . 109.5 ?
    H11A C11 H11B . . 109.5 ?
    C3 C11 H11C . . 109.5 ?
    H11A C11 H11C . . 109.5 ?
    H11B C11 H11C . . 109.5 ?
    C3 C12 H12A . . 109.5 ?
    C3 C12 H12B . . 109.5 ?
    H12A C12 H12B . . 109.5 ?
    C3 C12 H12C . . 109.5 ?
    H12A C12 H12C . . 109.5 ?
    H12B C12 H12C . . 109.5 ?
    O2 C13 O3 . . 121.2(2) ?
    O2 C13 C8 . . 122.4(2) ?
    O3 C13 C8 . . 116.37(19) ?
    O3 C14 C15 . . 105.0(4) ?
    O3 C14 H14A . . 110.8 ?
    C15 C14 H14A . . 110.8 ?
    O3 C14 H14B . . 110.8 ?
    C15 C14 H14B . . 110.8 ?
    H14A C14 H14B . . 108.8 ?
    O3 C14' C15' . . 102.1(6) ?
    O3 C14' H14C . . 111.4 ?
    C15' C14' H14C . . 111.4 ?
    O3 C14' H14D . . 111.4 ?
    C15' C14' H14D . . 111.4 ?
    H14C C14' H14D . . 109.2 ?
    C14' C15' H15D . . 109.5 ?
    C14' C15' H15E . . 109.5 ?
    H15D C15' H15E . . 109.5 ?
    C14' C15' H15F . . 109.5 ?
    H15D C15' H15F . . 109.5 ?
    H15E C15' H15F . . 109.5 ?
    C17 C16 C21 . . 118.5(2) ?
    C17 C16 C7 . . 120.5(2) ?
    C21 C16 C7 . . 121.0(2) ?
    C18 C17 C16 . . 120.4(2) ?
    C18 C17 H17A . . 119.8 ?
    C16 C17 H17A . . 119.8 ?
    C19 C18 C17 . . 121.5(3) ?
    C19 C18 Br1 . . 118.9(2) ?
    C17 C18 Br1 . . 119.6(2) ?
    C20 C19 C18 . . 118.7(3) ?
    C20 C19 H19A . . 120.7 ?
    C18 C19 H19A . . 120.7 ?
    C19 C20 C21 . . 121.5(3) ?
    C19 C20 H20A . . 119.3 ?
    C21 C20 H20A . . 119.3 ?
    O4 C21 C20 . . 118.2(2) ?
    O4 C21 C16 . . 122.4(2) ?
    C20 C21 C16 . . 119.4(3) ?
loop_
    _geom_torsion_atom_site_label_1
    _geom_torsion_atom_site_label_2
    _geom_torsion_atom_site_label_3
    _geom_torsion_atom_site_label_4
    _geom_torsion_site_symmetry_1
    _geom_torsion_site_symmetry_2
    _geom_torsion_site_symmetry_3
    _geom_torsion_site_symmetry_4
    _geom_torsion
    _geom_torsion_publ_flag
    C9 N1 C1 C6 . . . . -11.6(4) ?
    C9 N1 C1 C2 . . . . 166.2(2) ?
    C6 C1 C2 C3 . . . . -19.6(4) ?
    N1 C1 C2 C3 . . . . 162.7(2) ?
    C1 C2 C3 C12 . . . . 168.6(2) ?
    C1 C2 C3 C4 . . . . 48.8(3) ?
    C1 C2 C3 C11 . . . . -71.4(3) ?
    C2 C3 C4 C5 . . . . -53.9(3) ?
    C12 C3 C4 C5 . . . . -173.3(3) ?
    C11 C3 C4 C5 . . . . 66.4(3) ?
    C3 C4 C5 O1 . . . . -152.6(3) ?
    C3 C4 C5 C6 . . . . 29.2(4) ?
    N1 C1 C6 C5 . . . . 169.3(2) ?
    C2 C1 C6 C5 . . . . -8.3(4) ?
    N1 C1 C6 C7 . . . . -9.4(3) ?
    C2 C1 C6 C7 . . . . 173.0(2) ?
    O1 C5 C6 C1 . . . . -174.8(3) ?
    C4 C5 C6 C1 . . . . 3.3(4) ?
    O1 C5 C6 C7 . . . . 3.9(4) ?
    C4 C5 C6 C7 . . . . -178.0(2) ?
    C1 C6 C7 C8 . . . . 24.1(3) ?
    C5 C6 C7 C8 . . . . -154.6(2) ?
    C1 C6 C7 C16 . . . . -101.7(2) ?
    C5 C6 C7 C16 . . . . 79.6(3) ?
    C6 C7 C8 C9 . . . . -21.1(3) ?
    C16 C7 C8 C9 . . . . 104.2(2) ?
    C6 C7 C8 C13 . . . . 156.56(19) ?
    C16 C7 C8 C13 . . . . -78.1(2) ?
    C13 C8 C9 N1 . . . . -173.8(2) ?
    C7 C8 C9 N1 . . . . 3.6(3) ?
    C13 C8 C9 C10 . . . . 4.8(4) ?
    C7 C8 C9 C10 . . . . -177.8(3) ?
    C1 N1 C9 C8 . . . . 14.5(4) ?
    C1 N1 C9 C10 . . . . -164.2(2) ?
    C14 O3 C13 O2 . . . . 6.0(5) ?
    C14' O3 C13 O2 . . . . -21.9(6) ?
    C14 O3 C13 C8 . . . . -174.5(4) ?
    C14' O3 C13 C8 . . . . 157.6(5) ?
    C9 C8 C13 O2 . . . . 175.8(2) ?
    C7 C8 C13 O2 . . . . -1.8(3) ?
    C9 C8 C13 O3 . . . . -3.7(4) ?
    C7 C8 C13 O3 . . . . 178.8(2) ?
    C13 O3 C14 C15 . . . . 176.1(5) ?
    C14' O3 C14 C15 . . . . -62.6(10) ?
    C13 O3 C14' C15' . . . . 102.7(10) ?
    C14 O3 C14' C15' . . . . 31.1(9) ?
    C6 C7 C16 C17 . . . . 84.8(3) ?
    C8 C7 C16 C17 . . . . -40.0(3) ?
    C6 C7 C16 C21 . . . . -95.2(3) ?
    C8 C7 C16 C21 . . . . 140.0(2) ?
    C21 C16 C17 C18 . . . . -1.8(4) ?
    C7 C16 C17 C18 . . . . 178.2(2) ?
    C16 C17 C18 C19 . . . . -1.6(4) ?
    C16 C17 C18 Br1 . . . . 177.85(19) ?
    C17 C18 C19 C20 . . . . 2.8(4) ?
    Br1 C18 C19 C20 . . . . -176.7(2) ?
    C18 C19 C20 C21 . . . . -0.5(5) ?
    C19 C20 C21 O4 . . . . 178.0(3) ?
    C19 C20 C21 C16 . . . . -2.8(4) ?
    C17 C16 C21 O4 . . . . -177.0(2) ?
    C7 C16 C21 O4 . . . . 3.1(4) ?
    C17 C16 C21 C20 . . . . 3.9(4) ?
    C7 C16 C21 C20 . . . . -176.0(2) ?
loop_
    _geom_hbond_atom_site_label_D
    _geom_hbond_atom_site_label_H
    _geom_hbond_atom_site_label_A
    _geom_hbond_site_symmetry_A
    _geom_hbond_distance_DH
    _geom_hbond_distance_HA
    _geom_hbond_distance_DA
    _geom_hbond_angle_DHA
    _geom_hbond_publ_flag
    O4 H4 O1 . 0.88 1.75 2.625(3) 171 y
    N1 H1 O2 4_666 0.86 2.05 2.866(3) 158 y
_iucr_refine_instructions_details
;
TITL a in P2(1)/n
CELL 0.71073   9.5969  19.0805  11.0678  90.000  97.387  90.000
ZERR    4.00   0.0003   0.0005   0.0003   0.000   0.001   0.000
LATT 1
SYMM 0.5-X, 0.5+Y, 0.5-Z
SFAC C  H  N  O  Br
UNIT 84  96  4  16  4
L.S. 10
ACTA
BOND $H
FMAP 2
PLAN 20
HTAB O4 O1
HTAB N1 O2_$1
EQIV $1  x+1/2,-y+1/2,z+1/2
SADI  0.01 O3 C14 O3 C14'
CONF
SIZE 0.24 0.22 0.18
DFIX  1.54 0.005 C14 C15 C14' C15'
TEMP 23.000
WGHT    0.054200    1.485400
FVAR       0.16940   0.63266
BR1   5    0.916680    0.112350    0.506011    11.00000    0.07482    0.10564 =
         0.10864    0.00366    0.04689    0.02216
O1    4    0.489479    0.418328    0.543495    11.00000    0.08492    0.05192 =
         0.07034    0.01774   -0.02262    0.00743
O2    4    0.306174    0.184997    0.615546    11.00000    0.05498    0.07053 =
         0.04192    0.00438   -0.01524   -0.01227
O3    4    0.363427    0.131653    0.792286    11.00000    0.04978    0.05935 =
         0.06448    0.02078   -0.01396   -0.01814
O4    4    0.439789    0.315390    0.386494    11.00000    0.07437    0.07774 =
         0.04041    0.01501   -0.01022   -0.00113
AFIX   3
H4    2    0.449649    0.347830    0.443444    11.00000   -1.50000
AFIX   0
N1    3    0.684687    0.282110    0.871991    11.00000    0.04208    0.05234 =
         0.03325    0.00737   -0.00658   -0.00843
AFIX   3
H1    2    0.734807    0.282000    0.942231    11.00000   -1.20000
AFIX   0
C1    1    0.682591    0.341381    0.803997    11.00000    0.03780    0.04287 =
         0.03727    0.00092    0.00619   -0.00148
C2    1    0.774427    0.400107    0.855037    11.00000    0.04828    0.05117 =
         0.04588   -0.00347    0.00282   -0.00809
AFIX  23
H2A   2    0.864034    0.381154    0.891033    11.00000   -1.20000
H2B   2    0.731196    0.422766    0.919306    11.00000   -1.20000
AFIX   0
C3    1    0.800100    0.454642    0.759885    11.00000    0.05088    0.04303 =
         0.05947   -0.00061    0.01228   -0.00365
C4    1    0.657605    0.473945    0.689260    11.00000    0.06259    0.03865 =
         0.07378    0.00376    0.00785    0.00548
AFIX  23
H4A   2    0.602492    0.498552    0.743411    11.00000   -1.20000
H4B   2    0.672619    0.505735    0.623771    11.00000   -1.20000
AFIX   0
C5    1    0.575391    0.411679    0.636218    11.00000    0.05145    0.04321 =
         0.05260    0.00530    0.00365    0.00847
C6    1    0.595784    0.345433    0.697431    11.00000    0.03992    0.04051 =
         0.03494    0.00391    0.00397    0.00324
C7    1    0.518166    0.281675    0.643969    11.00000    0.03727    0.04469 =
         0.02799    0.00543   -0.00238    0.00209
AFIX  13
H7A   2    0.423869    0.296910    0.609468    11.00000   -1.20000
AFIX   0
C8    1    0.500877    0.228351    0.743056    11.00000    0.03368    0.04262 =
         0.02837    0.00417    0.00319    0.00157
C9    1    0.586057    0.229415    0.850286    11.00000    0.03733    0.04626 =
         0.02982    0.00467    0.00310   -0.00208
C10   1    0.586817    0.179729    0.955687    11.00000    0.06306    0.07081 =
         0.03520    0.01653   -0.00838   -0.02077
AFIX 137
H10A  2    0.590719    0.132380    0.926980    11.00000   -1.50000
H10B  2    0.502814    0.186151    0.993045    11.00000   -1.50000
H10C  2    0.667403    0.188908    1.014381    11.00000   -1.50000
AFIX   0
C11   1    0.897028    0.424825    0.672925    11.00000    0.06277    0.06974 =
         0.07437    0.00546    0.02806   -0.00171
AFIX  33
H11A  2    0.854348    0.384092    0.632877    11.00000   -1.50000
H11B  2    0.985512    0.412142    0.718232    11.00000   -1.50000
H11C  2    0.911984    0.459551    0.613158    11.00000   -1.50000
AFIX   0
C12   1    0.868870    0.519394    0.823244    11.00000    0.07487    0.05444 =
         0.09157   -0.00609    0.01328   -0.01747
AFIX  33
H12A  2    0.808514    0.538328    0.877869    11.00000   -1.50000
H12B  2    0.883951    0.553987    0.763291    11.00000   -1.50000
H12C  2    0.957353    0.506549    0.868378    11.00000   -1.50000
AFIX   0
C13   1    0.383002    0.180548    0.710672    11.00000    0.03817    0.04379 =
         0.03879    0.00212    0.00024    0.00188
PART 1
C14   1    0.250159    0.082504    0.744383    21.00000    0.06137    0.06524 =
         0.05528    0.00456   -0.00429   -0.02222
AFIX  23
H14A  2    0.270367    0.061221    0.668964    21.00000   -1.20000
H14B  2    0.160591    0.106594    0.729477    21.00000   -1.20000
AFIX   0
C15   1    0.247698    0.027756    0.842843    21.00000    0.06467    0.08393 =
         0.09280    0.02849    0.01213   -0.01755
AFIX 137
H15A  2    0.179669   -0.007619    0.815709    21.00000   -1.50000
H15B  2    0.222936    0.049455    0.915387    21.00000   -1.50000
H15C  2    0.338927    0.006671    0.859949    21.00000   -1.50000
PART 2
AFIX   0
C14'  1    0.226271    0.096320    0.796726   -21.00000    0.04669    0.06195 =
         0.04432    0.00572    0.00337   -0.01226
AFIX  23
H14C  2    0.150139    0.121909    0.750170   -21.00000   -1.20000
H14D  2    0.206205    0.090966    0.879918   -21.00000   -1.20000
AFIX   0
C15'  1    0.249701    0.025465    0.738710   -21.00000    0.05294    0.06353 =
         0.16881   -0.00208    0.02529   -0.00884
AFIX 137
H15D  2    0.163522   -0.000681    0.729552   -21.00000   -1.50000
H15E  2    0.320528   -0.000094    0.789880   -21.00000   -1.50000
H15F  2    0.279794    0.032586    0.660192   -21.00000   -1.50000
PART 0
AFIX   0
C16   1    0.588788    0.250248    0.539834    11.00000    0.04615    0.04476 =
         0.03111    0.00242    0.00463   -0.01062
C17   1    0.699571    0.203578    0.564158    11.00000    0.04609    0.05291 =
         0.03984    0.00196    0.01020   -0.00797
AFIX  43
H17A  2    0.733101    0.192249    0.644368    11.00000   -1.20000
AFIX   0
C18   1    0.760269    0.173890    0.470156    11.00000    0.05589    0.05749 =
         0.05945   -0.00289    0.02478   -0.00965
C19   1    0.711475    0.187975    0.350734    11.00000    0.08072    0.07284 =
         0.05088   -0.01379    0.03087   -0.02400
AFIX  43
H19A  2    0.750709    0.166054    0.288069    11.00000   -1.20000
AFIX   0
C20   1    0.603847    0.234951    0.325570    11.00000    0.08138    0.08255 =
         0.02982   -0.00099    0.01024   -0.02620
AFIX  43
H20A  2    0.570576    0.245118    0.244823    11.00000   -1.20000
AFIX   0
C21   1    0.543112    0.267831    0.418155    11.00000    0.05778    0.05813 =
         0.03284    0.00494    0.00225   -0.01633
HKLF 4
REM  a in P2(1)/n
REM R1 =  0.0497 for   3604 Fo > 4sig(Fo)  and  0.0724 for all   5008 data
REM    266 parameters refined using      3 restraints
END
;
