# Supplementary material for: Ethyl 4-(5-bromo-2-hy­droxy­phen­yl)-2,7,7-trimethyl-5-oxo-1,4,5,6,7,8-hexa­hydro­quinoline-3-carboxyl­ate
Source: Acta Crystallogr Sect E Struct Rep Online. 2013 Mar 16;69(Pt 4):o541. doi: 10.1107/S1600536813006739 (PMC3629593; doi:10.1107/S1600536813006739)
Supplement: Supplementary file 2 [file e-69-0o541-Isup2.hkl]

# 
# h,k,l, Fc-squared, Fo-squared, sigma(Fo-squared) and status flag 
# 
data_I
_shelx_title ' a in P2(1)/n' 
_shelx_refln_list_code          4 
_shelx_F_calc_maximum      185.21 
_exptl_crystal_F_000       896.00 
_reflns_d_resolution_high  0.7491 
 
loop_ 
 _symmetry_equiv_pos_as_xyz 
 'x, y, z' 
 '-x+1/2, y+1/2, -z+1/2' 
 '-x, -y, -z' 
 'x-1/2, -y-1/2, z-1/2' 
 
_cell_length_a     9.5969 
_cell_length_b    19.0805 
_cell_length_c    11.0678 
_cell_angle_alpha  90.000 
_cell_angle_beta   97.387 
_cell_angle_gamma  90.000 
 
_shelx_F_squared_multiplier     1.000 
 
loop_ 
 _refln_index_h 
 _refln_index_k 
 _refln_index_l 
 _refln_F_squared_calc 
 _refln_F_squared_meas 
 _refln_F_squared_sigma 
 _refln_observed_status 
   2   0   0      462.68      441.45      4.00 o 
   4   0   0     1545.39     1733.18     36.42 o 
   6   0   0     4715.63     4518.67     36.88 o 
   8   0   0      174.68      211.00      5.39 o 
  10   0   0      530.25      452.79     11.02 o 
  12   0   0      118.78      116.31     12.20 o 
   1   1   0     7071.36     7466.44     40.30 o 
   2   1   0       64.39       62.69      3.72 o 
   3   1   0     3295.86     3194.62     16.89 o 
   4   1   0      933.34      740.17      5.04 o 
   5   1   0     1118.69     1233.62      7.99 o 
   6   1   0      229.06      297.85      4.73 o 
   7   1   0      602.15      590.59      5.26 o 
   8   1   0       38.29       36.11      2.57 o 
   9   1   0      100.74      119.38      4.76 o 
  10   1   0       10.42        7.84      4.45 o 
  11   1   0       96.32       88.35      5.66 o 
  12   1   0       62.18       73.47      6.24 o 
   0   2   0    13673.11    13518.40    190.18 o 
   1   2   0     2111.78     2096.00     10.33 o 
   2   2   0     2906.85     3157.59     19.63 o 
   3   2   0     9613.32     9461.76     50.20 o 
   4   2   0      140.38      165.37      1.84 o 
   5   2   0     3457.00     3386.90     18.21 o 
   6   2   0       12.96        3.96      1.48 o 
   7   2   0      240.38      218.53      3.52 o 
   8   2   0      178.96      177.45      4.47 o 
   9   2   0      330.19      341.22      5.60 o 
  10   2   0      150.72      152.69      5.56 o 
  11   2   0       61.89       96.46      5.91 o 
  12   2   0        3.22        0.68      5.86 o 
   1   3   0     3144.53     3235.05     16.06 o 
   2   3   0    26689.77    28139.16    159.05 o 
   3   3   0     2246.65     2140.40     13.70 o 
   4   3   0     4009.76     4102.74     25.70 o 
   5   3   0      703.09      680.68      6.07 o 
   6   3   0      108.58      103.17      2.89 o 
   7   3   0      701.23      683.88      6.58 o 
   8   3   0      731.98      684.48      7.01 o 
   9   3   0       89.88      126.61      4.13 o 
  10   3   0       33.58       44.37      4.88 o 
  11   3   0       26.96       22.68      5.51 o 
  12   3   0       34.17       13.03      5.90 o 
   0   4   0     2679.50     2688.34     21.65 o 
   1   4   0     4381.91     4390.99     23.30 o 
   2   4   0      486.48      304.89      2.80 o 
   3   4   0     1876.64     2002.69     12.98 o 
   4   4   0     1575.40     1714.55     11.49 o 
   5   4   0     1817.53     1998.53     13.52 o 
   6   4   0     2531.46     2422.61     16.26 o 
   7   4   0      196.26      228.63      4.55 o 
   8   4   0       68.75       85.47      5.71 o 
   9   4   0        3.31        9.05      3.62 o 
  10   4   0        0.56        1.21      4.54 o 
  11   4   0       51.96       44.99      5.64 o 
  12   4   0        3.59       12.77      6.02 o 
   1   5   0    11233.38    11559.38     71.93 o 
   2   5   0     8928.41     9267.63     58.09 o 
   3   5   0       51.27       93.66      1.57 o 
   4   5   0     1721.68     1927.95     12.89 o 
   5   5   0     1625.25     1678.86     11.67 o 
   6   5   0        1.50       -1.43      2.37 o 
   7   5   0     1056.14     1104.40      9.18 o 
   8   5   0        0.74        1.47      3.28 o 
   9   5   0      124.12      109.06      4.14 o 
  10   5   0        8.42       14.70      4.08 o 
  11   5   0      134.47      120.73      6.19 o 
  12   5   0       17.74       35.26      6.12 o 
   0   6   0     1608.86     1728.71     14.47 o 
   1   6   0      542.73      597.66      4.20 o 
   2   6   0     7299.57     7584.37     43.41 o 
   3   6   0     1064.41      904.25      6.08 o 
   4   6   0       78.78      123.52      2.94 o 
   5   6   0      861.38      741.44      6.48 o 
   6   6   0      638.82      648.67      6.33 o 
   7   6   0       19.94       31.99      3.76 o 
   8   6   0       11.56        8.20      3.35 o 
   9   6   0      132.36      149.48      5.57 o 
  10   6   0       81.55       74.17      6.99 o 
  11   6   0        2.65       13.46      5.27 o 
  12   6   0       33.82       42.55      7.43 o 
   1   7   0       31.48       26.22      1.24 o 
   2   7   0     2172.20     2346.80     13.83 o 
   3   7   0      607.62      661.27      4.91 o 
   4   7   0      315.27      227.43      3.63 o 
   5   7   0      122.10      152.59      4.07 o 
   6   7   0      237.08      254.64      4.97 o 
   7   7   0      576.19      585.35      6.60 o 
   8   7   0      122.48      122.69      6.65 o 
   9   7   0        9.74        9.67      3.80 o 
  10   7   0       29.61       48.74      4.45 o 
  11   7   0       53.71       43.30      5.74 o 
  12   7   0        1.77       -2.07      7.18 o 
   0   8   0      275.53      278.48      4.30 o 
   1   8   0      733.67      848.40      5.80 o 
   2   8   0     3395.33     3665.95     21.18 o 
   3   8   0     1972.58     2062.42     13.22 o 
   4   8   0     2096.05     2191.79     13.37 o 
   5   8   0      275.91      319.05      4.67 o 
   6   8   0      573.39      493.99      5.69 o 
   7   8   0      132.58      146.44      4.02 o 
   8   8   0        9.20       18.58      3.88 o 
   9   8   0      266.04      253.13      6.42 o 
  10   8   0        4.97       13.04      4.31 o 
  11   8   0        0.14       -2.31      6.17 o 
  12   8   0       31.90       31.29      7.63 o 
   1   9   0     2531.88     2479.24     14.75 o 
   2   9   0     1185.23     1235.62      8.09 o 
   3   9   0       22.86       49.05      2.40 o 
   4   9   0      237.96      246.11      3.39 o 
   5   9   0      404.34      394.95      6.83 o 
   6   9   0      164.88      141.06      5.64 o 
   7   9   0      439.63      430.33      6.17 o 
   8   9   0       24.46       15.83      3.62 o 
   9   9   0       28.95       40.93      4.16 o 
  10   9   0        3.43        6.32      4.99 o 
  11   9   0       12.27        6.94      6.74 o 
   0  10   0     3956.81     3781.68     31.02 o 
   1  10   0       26.01       29.70      2.30 o 
   2  10   0       12.36       11.98      1.69 o 
   3  10   0     2255.01     2206.74     13.51 o 
   4  10   0       19.87       11.24      2.92 o 
   5  10   0       12.72        7.08      3.00 o 
   6  10   0      290.76      277.53      6.53 o 
   7  10   0      258.13      249.63      5.38 o 
   8  10   0        4.11        8.19      3.80 o 
   9  10   0      353.86      352.25      7.92 o 
  10  10   0       12.05       11.96      5.79 o 
  11  10   0        3.01        6.61      6.64 o 
   1  11   0      288.89      319.07      3.89 o 
   2  11   0     1677.25     1743.97     11.16 o 
   3  11   0       80.69       84.92      2.43 o 
   4  11   0     2480.31     2335.94     14.55 o 
   5  11   0      188.16      176.84      4.00 o 
   6  11   0        7.47        6.03      3.11 o 
   7  11   0       35.95       40.22      4.06 o 
   8  11   0      455.46      412.67      6.58 o 
   9  11   0       12.24       14.01      5.39 o 
  10  11   0      102.24      126.76      8.80 o 
  11  11   0        9.12       15.75      6.37 o 
   0  12   0       15.87       20.75      2.86 o 
   1  12   0      526.89      583.54      5.23 o 
   2  12   0       30.20       41.30      2.24 o 
   3  12   0     1421.56     1399.28      9.55 o 
   4  12   0       16.17       17.81      2.38 o 
   5  12   0      125.04      119.30      3.33 o 
   6  12   0      132.57       99.20      3.72 o 
   7  12   0        1.56        8.83      3.45 o 
   8  12   0       90.83       93.31      5.64 o 
   9  12   0       47.40       54.87      5.69 o 
  10  12   0        3.04        2.39      5.91 o 
  11  12   0        0.17        8.26      6.52 o 
   1  13   0      137.77      129.96      3.10 o 
   2  13   0       36.41       29.90      2.35 o 
   3  13   0      241.92      218.66      4.80 o 
   4  13   0       38.02       44.09      2.88 o 
   5  13   0     1300.49     1268.44     12.36 o 
   6  13   0       41.42       37.99      3.48 o 
   7  13   0       12.40        9.73      4.81 o 
   8  13   0        5.75        5.67      5.15 o 
   9  13   0        2.10        8.15      5.51 o 
  10  13   0       18.76       17.92      6.05 o 
   0  14   0     1414.28     1360.58     13.47 o 
   1  14   0      253.90      239.19      4.05 o 
   2  14   0       39.12       45.73      2.79 o 
   3  14   0       15.07       14.73      2.61 o 
   4  14   0      180.05      181.93      3.97 o 
   5  14   0      455.06      437.65      5.46 o 
   6  14   0      817.90      743.22      9.48 o 
   7  14   0       62.71       64.71      5.18 o 
   8  14   0       18.79       26.38      5.39 o 
   9  14   0       36.80       33.00      6.07 o 
  10  14   0        1.00       -0.50      6.79 o 
   1  15   0      132.59      153.77      3.73 o 
   2  15   0     1699.97     1654.62     11.34 o 
   3  15   0      260.85      238.08      7.38 o 
   4  15   0       19.42       19.38      2.82 o 
   5  15   0        6.03        5.38      4.29 o 
   6  15   0       29.13       34.53      4.92 o 
   7  15   0       22.55       21.07      5.24 o 
   8  15   0       12.77       21.56      5.64 o 
   9  15   0        2.76        2.11      6.21 o 
  10  15   0       12.73       19.57      6.80 o 
   0  16   0       68.38       76.49      4.52 o 
   1  16   0      115.68      121.36      3.41 o 
   2  16   0       43.52       49.49      3.04 o 
   3  16   0      475.98      446.13      6.48 o 
   4  16   0       90.56       89.30      4.78 o 
   5  16   0       50.47       46.54      4.92 o 
   6  16   0      124.17      119.02      5.65 o 
   7  16   0      237.97      229.24      8.60 o 
   8  16   0       16.58       16.07      6.01 o 
   9  16   0        7.39       10.37      6.40 o 
   1  17   0       63.52       58.79      3.16 o 
   2  17   0        5.41        2.22      2.96 o 
   3  17   0       22.66       22.40      3.89 o 
   4  17   0        3.64        0.68      3.75 o 
   5  17   0        0.91        6.80      4.90 o 
   6  17   0        5.01        7.49      5.17 o 
   7  17   0       58.57       60.22      6.07 o 
   8  17   0       62.11       55.37     13.98 o 
   9  17   0       32.94       26.31      6.76 o 
   0  18   0       11.47        6.41      4.34 o 
   1  18   0      103.14       96.76      3.61 o 
   2  18   0       45.68       43.80      3.39 o 
   3  18   0        3.25        1.35      3.98 o 
   4  18   0        0.84        0.25      4.13 o 
   5  18   0      110.40      109.26      7.65 o 
   6  18   0        2.28        2.59      5.46 o 
   7  18   0        0.27        3.72      6.10 o 
   8  18   0        4.42        1.89      6.38 o 
   1  19   0      159.84      156.69      4.76 o 
   2  19   0       35.57       43.21      4.21 o 
   3  19   0      103.89      108.61      4.77 o 
   4  19   0       66.75       75.13      4.65 o 
   5  19   0      103.83      101.26      6.48 o 
   6  19   0        0.38        2.32      5.95 o 
   7  19   0        0.24       -7.88      8.09 o 
   8  19   0       32.92       37.84      6.99 o 
   0  20   0      170.33      186.21     11.28 o 
   1  20   0       31.82       47.02      4.48 o 
   2  20   0       57.45       65.21      4.82 o 
   3  20   0       22.74       27.88      4.59 o 
   4  20   0        2.70        3.44      5.35 o 
   5  20   0        1.59        6.67      5.60 o 
   6  20   0       14.19       10.49      6.25 o 
   7  20   0       20.27       22.51      6.63 o 
   1  21   0       48.93       54.14      4.62 o 
   2  21   0       11.57       10.42      4.51 o 
   3  21   0       20.26       27.34      4.70 o 
   4  21   0       25.30       23.40      5.70 o 
   5  21   0       55.45       57.98      6.14 o 
   6  21   0        3.18        9.08      6.40 o 
   7  21   0        4.12        4.92      6.84 o 
   0  22   0       13.90       19.25      7.76 o 
   1  22   0       12.14       19.08      5.53 o 
   2  22   0        5.63       11.28      4.78 o 
   3  22   0       17.27       18.77      4.93 o 
   4  22   0       42.96       54.10      6.36 o 
   5  22   0       11.90        6.79      6.29 o 
   6  22   0        1.42        4.60      6.78 o 
   1  23   0        1.41        8.90      5.61 o 
   2  23   0        7.36        8.02      5.91 o 
   3  23   0       23.39       25.24      6.10 o 
   4  23   0       44.53       46.34      6.36 o 
   5  23   0       27.90       34.80      6.73 o 
   0  24   0        9.91       17.42      8.62 o 
   1  24   0        2.82        3.93      6.00 o 
   2  24   0        0.69       14.83      6.12 o 
   3  24   0        0.43       17.01      9.38 o 
   4  24   0        1.09        7.19      6.47 o 
   1  25   0       10.00       22.73      6.40 o 
   2  25   0        0.47        8.45      6.39 o 
 -11   0   1      101.36      112.68      8.48 o 
  -9   0   1      289.59      256.63      8.87 o 
  -7   0   1     1917.78     1761.85     24.17 o 
  -5   0   1     7816.21     7912.65     78.06 o 
  -3   0   1     7784.25     8522.45    141.07 o 
  -1   0   1     1304.87     1407.45     14.94 o 
   1   0   1     1954.54     1757.81     10.03 o 
   3   0   1     1856.63     1696.78     14.21 o 
   5   0   1     5205.15     5118.38     54.84 o 
   7   0   1       54.17       58.30      3.34 o 
   9   0   1      556.33      626.27     11.66 o 
  11   0   1       64.53       49.30      8.12 o 
 -12   1   1        4.67       12.21      8.20 o 
 -11   1   1      179.66      198.85      7.19 o 
 -10   1   1      150.98      122.84      5.46 o 
  -9   1   1      164.73      161.20      5.25 o 
  -8   1   1      406.05      388.98      5.76 o 
  -7   1   1     1246.43     1217.82      8.39 o 
  -6   1   1     1100.73      987.69      7.84 o 
  -5   1   1      507.13      474.80      4.05 o 
  -4   1   1      981.31     1119.98      7.81 o 
  -3   1   1     8119.91     8272.73     48.25 o 
  -2   1   1     3107.26     3565.46     24.38 o 
  -1   1   1      836.72      851.31      3.95 o 
   0   1   1     3494.41     3564.28     31.56 o 
   1   1   1    14765.90    15500.46     72.46 o 
   2   1   1       62.48      101.96      2.07 o 
   3   1   1      717.03      713.81      4.69 o 
   4   1   1      371.47      363.76      3.20 o 
   5   1   1     1622.15     1639.00     14.02 o 
   6   1   1     1564.92     1539.64     10.65 o 
   7   1   1       42.59       40.61      3.17 o 
   8   1   1       14.39       37.77      2.54 o 
   9   1   1        6.42        4.95      6.24 o 
  10   1   1        0.42        5.95      4.66 o 
  11   1   1       97.11       58.67      5.54 o 
  12   1   1        4.54        4.93      5.73 o 
 -12   2   1       15.54       23.88      6.03 o 
 -11   2   1        1.96       -1.14      5.17 o 
 -10   2   1      381.45      425.00     11.52 o 
  -9   2   1        5.68        8.19      3.29 o 
  -8   2   1      601.61      575.94      6.48 o 
  -7   2   1       90.80       92.31      2.94 o 
  -6   2   1        0.05        4.74      1.50 o 
  -5   2   1      155.38      176.71      2.12 o 
  -4   2   1     4299.73     4187.53     22.14 o 
  -3   2   1      282.67      332.91      3.00 o 
  -2   2   1    11603.12    11794.44     69.66 o 
  -1   2   1       78.28       80.06      1.49 o 
   0   2   1      168.08      169.88      1.19 o 
   1   2   1     5397.24     5600.43     29.01 o 
   2   2   1     8668.85     9121.44     68.67 o 
   3   2   1      978.79      922.77      5.82 o 
   4   2   1     6116.68     5930.42     33.67 o 
   5   2   1     1348.25     1340.36      9.92 o 
   6   2   1        1.42       -0.31      1.71 o 
   7   2   1      209.13      239.03      3.69 o 
   8   2   1     1461.67     1372.42     10.80 o 
   9   2   1       21.54       26.95      3.57 o 
  10   2   1        8.87       14.36      5.33 o 
  11   2   1       11.68        8.86      5.18 o 
  12   2   1        2.78       -5.69      5.69 o 
 -12   3   1        9.06        6.64      5.87 o 
 -11   3   1        1.28       -0.86      5.24 o 
 -10   3   1       10.27        7.54      4.43 o 
  -9   3   1      167.69      179.93      5.89 o 
  -8   3   1       79.35       77.27      3.49 o 
  -7   3   1      988.36      981.44      9.05 o 
  -6   3   1      306.99      284.45      4.33 o 
  -5   3   1     1584.66     1430.38     11.44 o 
  -4   3   1      369.01      380.94      4.07 o 
  -3   3   1     8324.74     8580.54     53.51 o 
  -2   3   1    27895.70    29540.32    159.33 o 
  -1   3   1     5103.18     5137.80     29.77 o 
   0   3   1     7050.17     7198.63     35.40 o 
   1   3   1     1598.76     1888.30     18.52 o 
   2   3   1      232.47      202.71      2.67 o 
   3   3   1     7022.72     7177.87     39.10 o 
   4   3   1       14.34       17.30      1.42 o 
   5   3   1      468.70      608.36      4.82 o 
   6   3   1       98.56       92.74      2.56 o 
   7   3   1      104.83      100.65      2.82 o 
   8   3   1      146.38      162.23      6.95 o 
   9   3   1      884.81      870.47     13.63 o 
  10   3   1       30.55       18.61      4.66 o 
  11   3   1      148.60      192.66      6.53 o 
  12   3   1       38.24       32.60      6.03 o 
 -12   4   1        3.31       -1.62      5.84 o 
 -11   4   1       79.87       74.06      5.58 o 
 -10   4   1      117.07      131.57      8.56 o 
  -9   4   1       26.83       22.59      3.76 o 
  -8   4   1       37.69       39.63      3.32 o 
  -7   4   1      512.30      478.15      5.80 o 
  -6   4   1       14.26       17.89      2.45 o 
  -5   4   1     7287.37     7263.55     50.46 o 
  -4   4   1      329.62      270.88      4.96 o 
  -3   4   1       56.33       92.68      2.71 o 
  -2   4   1      364.05      401.65      2.79 o 
  -1   4   1    20577.74    20954.46    121.58 o 
   0   4   1     2310.01     2475.70     13.11 o 
   1   4   1     8862.37     8969.10     56.52 o 
   2   4   1     4206.56     4369.38     22.98 o 
   3   4   1       66.94      109.50      4.21 o 
   4   4   1      282.51      336.48      3.51 o 
   5   4   1      661.90      616.44      4.88 o 
   6   4   1       16.08       22.35      1.88 o 
   7   4   1      761.51      774.02      7.35 o 
   8   4   1      138.49      125.36      5.62 o 
   9   4   1       47.73       92.65      4.25 o 
  10   4   1        0.78        0.75      5.83 o 
  11   4   1        8.93        8.67      5.39 o 
  12   4   1       12.61       21.62      6.16 o 
 -12   5   1      110.28      137.88      7.60 o 
 -11   5   1       14.42       17.09      6.04 o 
 -10   5   1       34.39       30.03      4.07 o 
  -9   5   1       38.41       47.26      3.74 o 
  -8   5   1      124.09      133.25      3.99 o 
  -7   5   1        0.10       -2.78      2.78 o 
  -6   5   1     1694.15     1619.84     11.64 o 
  -5   5   1      757.64      682.83      5.98 o 
  -4   5   1     4713.18     5467.71     33.98 o 
  -3   5   1      894.16      950.60      5.65 o 
  -2   5   1    14304.79    14212.44     89.32 o 
  -1   5   1      158.43      190.17      4.22 o 
   0   5   1     2708.60     2683.88     14.21 o 
   1   5   1       10.49       11.69      1.72 o 
   2   5   1     2285.87     2075.64     11.16 o 
   3   5   1     2900.94     3324.32     17.68 o 
   4   5   1      125.02      134.31      2.73 o 
   5   5   1       10.16       20.53      1.58 o 
   6   5   1     3959.07     4020.45     25.88 o 
   7   5   1       95.61       93.67      3.43 o 
   8   5   1       42.21       71.85      3.74 o 
   9   5   1        0.67       -0.22      3.60 o 
  10   5   1       16.51       31.20      4.33 o 
  11   5   1       22.68       27.15      5.61 o 
  12   5   1        6.52       11.79      6.60 o 
 -12   6   1       11.91       42.52     10.01 o 
 -11   6   1        9.77       11.81      5.33 o 
 -10   6   1      188.85      200.41      6.17 o 
  -9   6   1        9.73        9.23      3.79 o 
  -8   6   1      715.83      688.59      7.32 o 
  -7   6   1       16.67       15.50      3.05 o 
  -6   6   1      565.51      570.15      8.50 o 
  -5   6   1      828.89      786.54      6.68 o 
  -4   6   1      558.59      422.09      4.90 o 
  -3   6   1      509.76      544.02      4.49 o 
  -2   6   1     3692.51     3689.44     21.14 o 
  -1   6   1      106.79      101.72      1.89 o 
   0   6   1        3.29       19.53      1.17 o 
   1   6   1      293.48      257.32      3.63 o 
   2   6   1     6582.60     6840.06     36.03 o 
   3   6   1     2265.76     2559.83     16.44 o 
   4   6   1     2395.55     2127.97     12.85 o 
   5   6   1      439.46      448.36      3.61 o 
   6   6   1       85.02       90.02      3.14 o 
   7   6   1      201.65      192.26      4.62 o 
   8   6   1      323.20      298.77      5.55 o 
   9   6   1        1.29        5.27      3.69 o 
  10   6   1       49.52       72.73      7.43 o 
  11   6   1       26.04       27.72      5.66 o 
  12   6   1        3.03       -0.44      6.93 o 
 -12   7   1       11.44       23.55      5.93 o 
 -11   7   1       24.64       43.81      6.11 o 
 -10   7   1        5.01        1.51      4.05 o 
  -9   7   1      565.75      575.66     11.31 o 
  -8   7   1        1.03        0.99      3.39 o 
  -7   7   1      103.23      112.73      3.77 o 
  -6   7   1       36.50       45.26      2.83 o 
  -5   7   1      365.98      297.66      4.27 o 
  -4   7   1      141.71      110.68      2.80 o 
  -3   7   1     6647.43     6787.76     38.48 o 
  -2   7   1     2079.69     2066.25     12.36 o 
  -1   7   1     2419.50     2462.46     14.45 o 
   0   7   1     1064.57     1047.98      7.33 o 
   1   7   1      646.97      713.39      4.44 o 
   2   7   1     9493.47    10164.83     53.36 o 
   3   7   1    21525.58    22642.05    128.90 o 
   4   7   1      110.23       95.81      3.17 o 
   5   7   1      615.23      592.91      5.05 o 
   6   7   1      292.57      334.93      4.93 o 
   7   7   1       85.98       78.45      3.48 o 
   8   7   1       31.78       36.84      3.61 o 
   9   7   1      464.85      466.55      7.82 o 
  10   7   1       20.25       26.69      4.49 o 
  11   7   1        0.35       -4.58      6.17 o 
  12   7   1        4.70       -5.35      7.26 o 
 -12   8   1        4.43       -2.70      6.90 o 
 -11   8   1        7.56       12.59      5.51 o 
 -10   8   1        5.26        4.21      5.09 o 
  -9   8   1        5.88       11.43      3.84 o 
  -8   8   1      273.74      282.02      5.82 o 
  -7   8   1      380.72      335.33      7.19 o 
  -6   8   1        1.28        0.97      2.66 o 
  -5   8   1       90.40       99.62      2.97 o 
  -4   8   1     2275.80     2297.70     13.94 o 
  -3   8   1      298.26      291.09      3.36 o 
  -2   8   1      765.98      872.73      6.07 o 
  -1   8   1     2611.59     2573.09     16.83 o 
   0   8   1       58.17       54.57      1.62 o 
   1   8   1     3145.93     2971.75     17.31 o 
   2   8   1     1184.15     1315.43      8.83 o 
   3   8   1      328.69      416.62      4.88 o 
   4   8   1     1127.98     1133.82      8.36 o 
   5   8   1       21.83       11.82      1.97 o 
   6   8   1       20.56       15.77      2.88 o 
   7   8   1      424.20      444.96      6.08 o 
   8   8   1        9.25        3.07      3.53 o 
   9   8   1       11.20       18.35      3.91 o 
  10   8   1       41.77       62.72      5.41 o 
  11   8   1       15.70        4.94      6.56 o 
 -11   9   1       10.01       11.87      6.29 o 
 -10   9   1       63.53       62.31      6.54 o 
  -9   9   1        0.95        1.51      4.01 o 
  -8   9   1      269.96      250.02      5.40 o 
  -7   9   1        5.76        5.95      3.16 o 
  -6   9   1     1009.78      964.47      8.52 o 
  -5   9   1      319.89      275.35      7.11 o 
  -4   9   1     1172.81     1219.53      8.28 o 
  -3   9   1     1875.91     2008.04     12.38 o 
  -2   9   1     1407.73     1347.74      8.75 o 
  -1   9   1       13.95        9.01      1.54 o 
   0   9   1     3755.89     3749.23     21.67 o 
   1   9   1     1245.04     1322.48      8.43 o 
   2   9   1      352.24      241.20      4.23 o 
   3   9   1       75.45       90.28      2.22 o 
   4   9   1     1201.61     1248.00      8.47 o 
   5   9   1        7.47       10.04      2.07 o 
   6   9   1      837.93      789.99      7.51 o 
   7   9   1      177.51      173.64      4.60 o 
   8   9   1       12.08       21.73      3.78 o 
   9   9   1        0.82       -4.53      4.53 o 
  10   9   1       60.88       39.15      5.44 o 
  11   9   1       18.33       14.49      6.69 o 
 -11  10   1      104.68      101.27      8.65 o 
 -10  10   1       23.29       42.65      4.69 o 
  -9  10   1       25.43       37.85      4.36 o 
  -8  10   1       16.06       17.53      3.84 o 
  -7  10   1       80.04       76.70      3.84 o 
  -6  10   1       26.94       18.27      3.60 o 
  -5  10   1     2293.81     2410.33     15.00 o 
  -4  10   1     2221.87     2063.88     12.98 o 
  -3  10   1       58.60       65.07      2.19 o 
  -2  10   1     1126.10     1189.89      8.65 o 
  -1  10   1     1142.98     1192.22      8.01 o 
   0  10   1      273.69      257.23      3.20 o 
   1  10   1      183.16      155.84      4.00 o 
   2  10   1       42.74       36.46      3.07 o 
   3  10   1      115.05       94.31      2.27 o 
   4  10   1     1728.92     1716.80     11.17 o 
   5  10   1     1059.49     1053.09      7.76 o 
   6  10   1      297.18      263.80      9.24 o 
   7  10   1       33.52       44.94      3.51 o 
   8  10   1       41.84       36.62      4.71 o 
   9  10   1       36.72       19.80      6.42 o 
  10  10   1       14.24       35.42      5.96 o 
  11  10   1        5.61        9.45      6.11 o 
 -11  11   1        2.59        0.45      6.07 o 
 -10  11   1       35.45       32.97      5.86 o 
  -9  11   1       48.39       53.85      4.64 o 
  -8  11   1      205.05      191.88      5.94 o 
  -7  11   1      127.93      127.42      4.22 o 
  -6  11   1      167.42      156.18      5.83 o 
  -5  11   1      117.13       90.21      2.85 o 
  -4  11   1       33.52       35.02      2.38 o 
  -3  11   1     1346.03     1251.43     10.96 o 
  -2  11   1      794.08      755.21      5.98 o 
  -1  11   1      271.77      260.17      3.68 o 
   0  11   1       62.04       99.75      2.51 o 
   1  11   1      613.22      651.07      5.30 o 
   2  11   1      360.15      326.64      3.76 o 
   3  11   1      538.73      493.26      6.34 o 
   4  11   1       24.98       32.58      2.15 o 
   5  11   1       24.01       19.33      2.37 o 
   6  11   1       31.09       41.17      5.02 o 
   7  11   1       52.89       30.58      4.49 o 
   8  11   1        6.32        9.15      4.98 o 
   9  11   1       42.70       42.18      5.44 o 
  10  11   1        9.03        8.18      5.80 o 
  11  11   1        6.40       24.77      6.70 o 
 -11  12   1        1.86       -2.01      6.41 o 
 -10  12   1        2.02       16.66      5.83 o 
  -9  12   1       56.78       61.07      7.65 o 
  -8  12   1      211.30      205.97      9.83 o 
  -7  12   1      358.82      361.99      6.80 o 
  -6  12   1      168.87      177.23      5.52 o 
  -5  12   1      422.49      438.48      4.93 o 
  -4  12   1       38.45       47.00      2.79 o 
  -3  12   1      869.69      827.74      6.64 o 
  -2  12   1      719.03      714.31      6.90 o 
  -1  12   1     1192.59     1195.05      8.32 o 
   0  12   1      401.38      359.68      4.44 o 
   1  12   1     1630.26     1660.71     10.77 o 
   2  12   1     1298.10     1276.59      8.72 o 
   3  12   1       21.52       27.14      2.44 o 
   4  12   1      147.72      162.02      3.33 o 
   5  12   1      138.15      141.24      4.65 o 
   6  12   1        0.28        0.11      4.14 o 
   7  12   1        7.02       11.94      4.59 o 
   8  12   1       98.98      101.04      5.63 o 
   9  12   1        6.27       12.62      5.37 o 
  10  12   1       68.72       72.03      6.47 o 
  11  12   1       15.44       20.82      6.39 o 
 -11  13   1       17.19       27.88     12.89 o 
 -10  13   1        9.51        8.47      6.08 o 
  -9  13   1        0.72        1.19      5.69 o 
  -8  13   1       68.99       63.81      5.46 o 
  -7  13   1      182.46      179.58      5.16 o 
  -6  13   1      155.29      168.17      4.63 o 
  -5  13   1       56.34       54.14      3.50 o 
  -4  13   1      219.26      219.90      4.62 o 
  -3  13   1      196.39      209.10      4.21 o 
  -2  13   1      475.90      453.66      5.04 o 
  -1  13   1       89.46       95.28      2.91 o 
   0  13   1     2784.98     2834.80     17.21 o 
   1  13   1       90.15       98.44      2.80 o 
   2  13   1      484.20      434.21      4.65 o 
   3  13   1        1.23       -0.85      3.19 o 
   4  13   1       63.83       61.45      3.09 o 
   5  13   1       67.97       56.95      3.53 o 
   6  13   1      350.58      315.69      7.95 o 
   7  13   1      106.44       85.53      5.32 o 
   8  13   1       10.98       14.43      5.17 o 
   9  13   1       26.73       35.38      6.24 o 
  10  13   1       43.15       46.59      6.19 o 
 -10  14   1        7.37       10.49      6.29 o 
  -9  14   1        1.42        2.52      5.67 o 
  -8  14   1       10.83       10.47      5.35 o 
  -7  14   1       46.92       41.73      5.20 o 
  -6  14   1        0.47        0.88      3.55 o 
  -5  14   1      134.77      146.66      3.92 o 
  -4  14   1       64.93       59.68      3.99 o 
  -3  14   1      239.37      216.18      4.30 o 
  -2  14   1        2.18       -1.25      2.54 o 
  -1  14   1      594.52      581.30      7.74 o 
   0  14   1      210.24      212.39      5.04 o 
   1  14   1      117.55      104.03      2.84 o 
   2  14   1        4.33        4.75      2.27 o 
   3  14   1      102.16       91.93      2.78 o 
   4  14   1      267.87      268.11      5.53 o 
   5  14   1      145.32      167.26      4.71 o 
   6  14   1        0.63        3.21      4.55 o 
   7  14   1        2.75        5.68      4.88 o 
   8  14   1       30.27       32.97      5.73 o 
   9  14   1       36.42       20.56      6.03 o 
  10  14   1        8.62       12.95      6.37 o 
 -10  15   1       34.24       34.91      6.87 o 
  -9  15   1       63.73       61.83      7.79 o 
  -8  15   1       29.28       21.55      7.80 o 
  -7  15   1       64.72       79.12      5.45 o 
  -6  15   1        0.61       -2.45      4.77 o 
  -5  15   1      409.02      394.75      6.15 o 
  -4  15   1       92.28       98.92      3.36 o 
  -3  15   1       44.68       47.83      3.14 o 
  -2  15   1       10.84       12.99      2.86 o 
  -1  15   1      710.05      697.22      6.55 o 
   0  15   1       29.86       36.17      3.21 o 
   1  15   1      121.38      102.88      3.05 o 
   2  15   1       11.78        8.44      3.56 o 
   3  15   1      122.20      129.36      3.39 o 
   4  15   1       15.28       18.50      3.97 o 
   5  15   1        1.67        0.19      4.36 o 
   6  15   1       43.62       41.22      5.04 o 
   7  15   1        1.83        2.15      5.21 o 
   8  15   1       53.22       44.39      5.91 o 
   9  15   1        6.51        3.44      5.89 o 
  10  15   1        4.84        8.69      7.85 o 
  -9  16   1       28.68       27.96      9.20 o 
  -8  16   1       62.56       64.27      6.38 o 
  -7  16   1       12.71        6.97      5.41 o 
  -6  16   1        8.34        0.16      5.23 o 
  -5  16   1       86.91      104.78      5.34 o 
  -4  16   1       46.09       49.82      3.24 o 
  -3  16   1      300.01      267.87      5.01 o 
  -2  16   1     1878.74     1818.04     12.81 o 
  -1  16   1      774.15      746.14      8.81 o 
   0  16   1        6.03        4.20      2.93 o 
   1  16   1      176.59      173.22      4.10 o 
   2  16   1       35.53       42.38      2.85 o 
   3  16   1       32.01       29.71      3.74 o 
   4  16   1      146.66      139.05      4.74 o 
   5  16   1       37.58       40.13      5.00 o 
   6  16   1        7.95        7.97      5.12 o 
   7  16   1        1.74        8.91      5.63 o 
   8  16   1       41.07       35.45      6.00 o 
   9  16   1        3.09        6.46      6.38 o 
  -9  17   1        8.76        6.88      6.78 o 
  -8  17   1        9.12       11.37      6.75 o 
  -7  17   1        2.32       -2.54      5.70 o 
  -6  17   1       37.25       46.77      5.72 o 
  -5  17   1       10.59        5.64      4.84 o 
  -4  17   1        4.47        0.57      3.14 o 
  -3  17   1        5.30       -2.72      3.19 o 
  -2  17   1       72.39       82.79      3.52 o 
  -1  17   1       37.89       40.35      3.55 o 
   0  17   1      249.84      235.50      4.82 o 
   1  17   1        2.34        3.94      3.47 o 
   2  17   1       11.71       16.60      3.69 o 
   3  17   1      258.55      238.96      5.81 o 
   4  17   1        7.98       10.43      4.00 o 
   5  17   1       17.31       15.46      5.03 o 
   6  17   1       49.23       45.45      5.53 o 
   7  17   1        1.60        2.38      5.84 o 
   8  17   1        0.62       -2.10      6.09 o 
   9  17   1        0.36       13.09      6.45 o 
  -9  18   1        4.59       -6.81      6.81 o 
  -8  18   1        3.73       -3.40      6.25 o 
  -7  18   1      125.63      109.46      7.40 o 
  -6  18   1       39.56       38.84      5.76 o 
  -5  18   1       92.24       89.96      6.84 o 
  -4  18   1       18.04       16.21      4.16 o 
  -3  18   1        1.05        0.06      4.34 o 
  -2  18   1       26.48       25.27      3.74 o 
  -1  18   1      123.37      126.92      3.90 o 
   0  18   1      566.63      529.61     10.03 o 
   1  18   1      608.40      571.13      6.36 o 
   2  18   1        0.18        0.41      3.70 o 
   3  18   1      119.32      120.31      4.80 o 
   4  18   1       12.69       15.71      5.82 o 
   5  18   1        9.37       18.18      5.41 o 
   6  18   1       31.27       31.91      5.58 o 
   7  18   1       44.86       41.65      6.26 o 
   8  18   1        2.16       -1.38      6.28 o 
  -8  19   1       19.54       16.23     10.92 o 
  -7  19   1        0.01       -6.07      6.07 o 
  -6  19   1       13.83        8.29      5.99 o 
  -5  19   1        0.68       -5.22      5.22 o 
  -4  19   1       90.83       96.27      4.81 o 
  -3  19   1        8.91       17.69      4.28 o 
  -2  19   1       88.40       88.84      3.99 o 
  -1  19   1       30.99       31.15      3.55 o 
   0  19   1      260.93      275.00      6.60 o 
   1  19   1       21.56       30.52      4.03 o 
   2  19   1        5.15        9.64      4.07 o 
   3  19   1        1.38        4.95      4.14 o 
   4  19   1        7.14       13.07      4.62 o 
   5  19   1      136.39      143.73      6.54 o 
   6  19   1        4.71        7.12      6.01 o 
   7  19   1        2.05       -1.15      6.32 o 
   8  19   1        3.01       10.19      6.52 o 
  -7  20   1      118.92      131.05      7.32 o 
  -6  20   1       18.44       35.86      6.22 o 
  -5  20   1        0.03        1.41      9.00 o 
  -4  20   1       30.10       26.10      5.57 o 
  -3  20   1       41.40       43.31      5.38 o 
  -2  20   1        2.99        4.66      4.32 o 
  -1  20   1       37.59       39.54      5.14 o 
   0  20   1       67.00       72.31      4.48 o 
   1  20   1       17.19       20.77      4.34 o 
   2  20   1        3.72       10.62      4.40 o 
   3  20   1        0.09        1.44      4.54 o 
   4  20   1       33.14       30.61      5.54 o 
   5  20   1       20.81       15.09      5.89 o 
   6  20   1        2.60        0.69      6.03 o 
   7  20   1       19.68       26.49      6.89 o 
  -7  21   1        0.45       -6.60      6.60 o 
  -6  21   1       57.22       69.35      6.70 o 
  -5  21   1        0.30        1.07      5.90 o 
  -4  21   1        7.70       13.94      5.73 o 
  -3  21   1      103.93      107.92      5.38 o 
  -2  21   1        4.28        7.28      4.50 o 
  -1  21   1       80.42       82.84      5.57 o 
   0  21   1       21.33       19.63      4.39 o 
   1  21   1        0.23        6.53      4.71 o 
   2  21   1       17.60       26.38      4.65 o 
   3  21   1       38.21       37.44      4.93 o 
   4  21   1       31.99       36.57      5.74 o 
   5  21   1        0.45        1.99      5.99 o 
   6  21   1        1.35       -4.29      6.13 o 
   7  21   1       31.08       39.21     19.17 o 
  -6  22   1        6.45        8.47      7.54 o 
  -5  22   1       46.61       41.06      6.35 o 
  -4  22   1        0.75        5.95      6.49 o 
  -3  22   1        0.86       11.91      4.98 o 
  -2  22   1       21.38       30.21      5.58 o 
  -1  22   1        6.02        6.36      5.48 o 
   0  22   1        5.58        5.21      8.65 o 
   1  22   1       76.24       88.42      5.28 o 
   2  22   1        3.19        3.23      4.78 o 
   3  22   1       28.18       38.80      5.21 o 
   4  22   1        2.37       10.07      7.24 o 
   5  22   1       26.44       29.05      6.64 o 
   6  22   1        5.03        0.29      6.66 o 
  -5  23   1        0.24        1.68      6.43 o 
  -4  23   1        1.38       10.10      6.18 o 
  -3  23   1       42.32       51.89      7.14 o 
  -2  23   1       20.92       25.83      5.90 o 
  -1  23   1       33.91       44.66      5.99 o 
   0  23   1       18.34       31.99      5.83 o 
   1  23   1        8.44       19.18      5.77 o 
   2  23   1       11.31       18.50      5.21 o 
   3  23   1        0.04        4.08      6.05 o 
   4  23   1       11.53       13.84      6.16 o 
   5  23   1       19.06       27.25      6.86 o 
  -4  24   1       63.36       83.45     12.85 o 
  -3  24   1        0.01        5.14      7.35 o 
  -2  24   1        0.21        3.99      6.12 o 
  -1  24   1        7.84       27.01      6.17 o 
   0  24   1       10.36       21.42      6.05 o 
   1  24   1        2.43       14.37      6.18 o 
   2  24   1        2.39        9.11      6.15 o 
   3  24   1        8.84       19.21      6.39 o 
   4  24   1       19.84       30.78      6.66 o 
  -2  25   1        2.80       10.92      6.46 o 
  -1  25   1        2.37        6.68      6.24 o 
   0  25   1        1.15       22.53      6.35 o 
   1  25   1        0.02        3.49      6.17 o 
   2  25   1        0.01        8.62      6.21 o 
 -12   0   2        4.53       13.86     18.30 o 
 -10   0   2      121.22      108.77      9.41 o 
  -8   0   2      453.16      439.05      9.76 o 
  -6   0   2     5610.35     5535.67     44.92 o 
  -4   0   2      190.70      153.04      5.43 o 
  -2   0   2     6871.14     6888.18     64.23 o 
   0   0   2       88.08       95.41      1.66 o 
   2   0   2    12492.72    11931.09    119.53 o 
   4   0   2      357.30      432.12      5.08 o 
   6   0   2     1333.99     1376.51     15.11 o 
   8   0   2      939.42     1074.95     11.53 o 
  10   0   2       31.28       52.44      7.14 o 
  12   0   2       78.58       86.82      9.22 o 
 -12   1   2        0.04        2.59      6.02 o 
 -11   1   2       23.10       35.99      5.58 o 
 -10   1   2       36.33       37.98      4.89 o 
  -9   1   2        6.38        7.33      4.13 o 
  -8   1   2      120.03      114.77      3.10 o 
  -7   1   2      630.06      559.84      5.15 o 
  -6   1   2      480.18      426.58      4.47 o 
  -5   1   2     1567.10     1557.68      9.80 o 
  -4   1   2     1899.70     1736.04     10.54 o 
  -3   1   2     2158.73     2135.65     12.47 o 
  -2   1   2     4433.13     4691.79     26.98 o 
  -1   1   2    11277.44    11728.17     63.30 o 
   0   1   2     2329.64     2459.07     12.83 o 
   1   1   2    13294.05    13324.54     70.77 o 
   2   1   2      154.77      181.93      2.05 o 
   3   1   2     1160.70     1295.18      7.92 o 
   4   1   2      858.87      778.41      5.94 o 
   5   1   2      900.26      860.03      6.18 o 
   6   1   2        0.36        0.00      1.86 o 
   7   1   2      101.10      105.82      3.11 o 
   8   1   2      251.79      237.84      4.31 o 
   9   1   2      180.09      120.46      4.98 o 
  10   1   2      195.94      214.13      6.61 o 
  11   1   2        2.49       -3.09      5.24 o 
  12   1   2        1.97       -3.18      5.95 o 
 -12   2   2        6.02       10.28      5.74 o 
 -11   2   2       27.22       40.01      5.19 o 
 -10   2   2       10.50       10.62      4.74 o 
  -9   2   2      381.06      356.63      7.89 o 
  -8   2   2       15.70       17.74      3.12 o 
  -7   2   2      968.70     1016.98      7.44 o 
  -6   2   2      117.73      153.18      2.96 o 
  -5   2   2      302.58      231.59      3.06 o 
  -4   2   2     1213.00     1250.19      7.86 o 
  -3   2   2    18639.17    19195.57    125.20 o 
  -2   2   2    17914.40    18771.91    106.22 o 
  -1   2   2    34304.60    34451.02    187.58 o 
   0   2   2     2010.91     1969.24      9.75 o 
   1   2   2    18789.26    19700.54    106.59 o 
   2   2   2        6.32        2.15      0.84 o 
   3   2   2     4989.31     4878.35     27.63 o 
   4   2   2      667.63      768.76      5.48 o 
   5   2   2     1947.11     1980.71     12.16 o 
   6   2   2       76.67       92.50      2.62 o 
   7   2   2      593.40      483.28      4.95 o 
   8   2   2      139.45      133.65      3.45 o 
   9   2   2      305.89      297.17      5.67 o 
  10   2   2      144.40      133.65      5.61 o 
  11   2   2        0.49        2.38      5.29 o 
  12   2   2        1.68        0.05      5.80 o 
 -12   3   2       12.45        1.43      6.43 o 
 -11   3   2        0.55        2.54      5.17 o 
 -10   3   2      175.46      184.30      5.89 o 
  -9   3   2        0.37        1.56      3.40 o 
  -8   3   2     1159.25     1161.74     11.38 o 
  -7   3   2      366.72      334.87      5.78 o 
  -6   3   2      124.62      164.40      3.85 o 
  -5   3   2      136.77      142.04      3.79 o 
  -4   3   2     1365.70     1245.12      8.19 o 
  -3   3   2     1475.64     1418.88      7.96 o 
  -2   3   2    18180.00    19067.68    107.92 o 
  -1   3   2     7215.49     7398.49     38.91 o 
   0   3   2     4470.32     4201.70     28.43 o 
   1   3   2      151.76       84.43      2.60 o 
   2   3   2      348.09      417.76      4.43 o 
   3   3   2      206.44      211.01      2.32 o 
   4   3   2     6428.57     6786.51     44.73 o 
   5   3   2     2485.66     2623.37     15.64 o 
   6   3   2      197.36      236.35      4.92 o 
   7   3   2      107.61       91.41      2.79 o 
   8   3   2       11.32        6.16      3.10 o 
   9   3   2        4.11       -0.40      3.55 o 
  10   3   2       69.52       95.25      5.43 o 
  11   3   2       38.30       53.39      5.49 o 
  12   3   2        6.42       19.50      5.88 o 
 -12   4   2       54.13       56.90      6.05 o 
 -11   4   2        0.27        8.17      5.19 o 
 -10   4   2       50.21       44.97      4.99 o 
  -9   4   2      186.86      182.39      5.14 o 
  -8   4   2      284.99      285.19      6.04 o 
  -7   4   2      264.75      251.87      6.61 o 
  -6   4   2     1350.77     1202.82      9.20 o 
  -5   4   2     2047.00     2076.63     18.57 o 
  -4   4   2       15.50       18.20      1.07 o 
  -3   4   2      198.09      236.60      2.43 o 
  -2   4   2     5884.08     6033.27     35.48 o 
  -1   4   2     1448.48     1507.02      8.18 o 
   0   4   2    10399.16    10766.81     52.65 o 
   1   4   2      172.21      133.43      3.00 o 
   2   4   2     1901.32     1622.74      8.84 o 
   3   4   2      249.36      225.26      2.50 o 
   4   4   2      181.98      176.34      2.73 o 
   5   4   2      309.17      315.61      3.58 o 
   6   4   2      622.07      553.28      5.06 o 
   7   4   2       59.90       74.31      2.72 o 
   8   4   2        8.35        3.25      3.21 o 
   9   4   2       35.75       39.74      7.35 o 
  10   4   2       45.86       15.03      4.78 o 
  11   4   2        3.90        9.50      5.38 o 
  12   4   2       55.99       67.40      7.61 o 
 -12   5   2        0.54        1.67      6.57 o 
 -11   5   2       92.21       99.32      5.90 o 
 -10   5   2       84.26      106.87      4.96 o 
  -9   5   2       16.73       24.19      3.69 o 
  -8   5   2      512.82      518.46      6.58 o 
  -7   5   2      654.51      560.27      7.92 o 
  -6   5   2      305.66      231.19      4.45 o 
  -5   5   2     3413.07     3597.11     23.14 o 
  -4   5   2      476.41      432.81      3.78 o 
  -3   5   2      120.67      155.26      2.23 o 
  -2   5   2      188.71      173.65      2.23 o 
  -1   5   2     3546.85     3664.06     20.90 o 
   0   5   2      622.90      708.66      4.54 o 
   1   5   2    14079.22    14332.22     89.32 o 
   2   5   2     1114.05     1237.55      9.40 o 
   3   5   2        0.56       11.51      2.34 o 
   4   5   2      174.81      181.76      2.83 o 
   5   5   2      198.83      176.04      2.95 o 
   6   5   2     1038.16     1096.69      7.83 o 
   7   5   2      385.34      416.74      4.70 o 
   8   5   2       50.72       51.82      3.61 o 
   9   5   2        0.08        9.51      3.73 o 
  10   5   2      109.00      122.76      4.80 o 
  11   5   2       61.12       59.68      6.77 o 
  12   5   2        6.27        1.18     12.62 o 
 -12   6   2        3.11        8.23      6.03 o 
 -11   6   2       74.63       91.86      7.24 o 
 -10   6   2       43.95       40.48      4.30 o 
  -9   6   2      255.95      277.52      5.99 o 
  -8   6   2       46.63       51.31      3.54 o 
  -7   6   2      659.07      650.04      6.91 o 
  -6   6   2        6.98        5.90      2.58 o 
  -5   6   2      636.71      522.75      5.72 o 
  -4   6   2     4597.76     5026.66     26.63 o 
  -3   6   2     3498.34     3462.84     20.07 o 
  -2   6   2       10.40       12.97      1.26 o 
  -1   6   2     3160.53     3100.42     23.48 o 
   0   6   2     2672.82     2805.99     16.18 o 
   1   6   2       15.13       19.42      1.39 o 
   2   6   2     2222.67     2298.41     14.91 o 
   3   6   2    10629.45    10986.86     60.54 o 
   4   6   2      108.95      149.87      2.94 o 
   5   6   2       38.75       33.97      2.54 o 
   6   6   2       96.10      101.84      2.80 o 
   7   6   2        6.60        5.50      3.07 o 
   8   6   2        0.09        2.05      3.41 o 
   9   6   2       22.38       29.13      3.96 o 
  10   6   2       18.49       17.51      4.26 o 
  11   6   2        3.31        5.26      6.34 o 
 -12   7   2       35.65       26.42      6.29 o 
 -11   7   2       42.44       38.26      5.61 o 
 -10   7   2      126.86      145.37      5.11 o 
  -9   7   2       94.95       77.54      5.07 o 
  -8   7   2      885.22      846.81      8.42 o 
  -7   7   2        6.87        2.85      3.14 o 
  -6   7   2      101.25      130.17      7.02 o 
  -5   7   2      132.59      152.11      3.52 o 
  -4   7   2     4431.34     4193.82     24.24 o 
  -3   7   2     1816.16     1909.44     11.60 o 
  -2   7   2     6902.69     7128.45     40.32 o 
  -1   7   2      749.05      863.80      6.30 o 
   0   7   2      238.74      297.13      2.87 o 
   1   7   2      183.23      271.12      3.33 o 
   2   7   2      381.41      359.65      3.93 o 
   3   7   2      405.74      448.68      3.36 o 
   4   7   2      672.99      590.57      4.78 o 
   5   7   2       88.04      104.49      2.72 o 
   6   7   2      124.11      142.02      5.25 o 
   7   7   2      178.14      184.82      5.11 o 
   8   7   2      197.24      182.48      6.85 o 
   9   7   2       31.10       34.75      4.83 o 
  10   7   2        1.90        0.36      4.99 o 
  11   7   2       40.20       46.65      6.79 o 
 -12   8   2       22.19       40.55     10.06 o 
 -11   8   2        1.10        6.31      5.85 o 
 -10   8   2       80.80       82.00      4.80 o 
  -9   8   2       15.06        9.10      3.98 o 
  -8   8   2      413.91      408.86      6.44 o 
  -7   8   2      276.53      270.67      5.29 o 
  -6   8   2     1987.99     1957.22     14.05 o 
  -5   8   2       42.31       35.74      2.65 o 
  -4   8   2     2648.74     2674.71     16.12 o 
  -3   8   2     2047.39     2145.75     13.04 o 
  -2   8   2     1875.78     1874.08     11.46 o 
  -1   8   2      358.89      300.34      3.22 o 
   0   8   2      654.09      690.01      4.99 o 
   1   8   2      721.70      857.43      5.28 o 
   2   8   2       13.56       10.94      2.35 o 
   3   8   2       21.82       14.41      2.25 o 
   4   8   2       96.98      104.61      3.33 o 
   5   8   2      222.81      245.48      3.77 o 
   6   8   2      423.03      439.79      4.98 o 
   7   8   2       34.30       23.99      3.39 o 
   8   8   2      106.83      141.82      4.71 o 
   9   8   2       31.82       27.87      4.91 o 
  10   8   2        0.77        9.84      5.03 o 
  11   8   2        0.26       -0.83      6.75 o 
 -11   9   2      104.22      119.52      9.51 o 
 -10   9   2       65.03       69.56      4.87 o 
  -9   9   2        6.47       14.00      4.39 o 
  -8   9   2        0.52        3.31      3.53 o 
  -7   9   2      246.03      218.31      6.43 o 
  -6   9   2        1.33       -2.93      2.93 o 
  -5   9   2     2331.16     2277.38     14.13 o 
  -4   9   2       32.92       42.50      2.88 o 
  -3   9   2      139.35      116.55      2.70 o 
  -2   9   2       26.88       24.75      1.84 o 
  -1   9   2     1090.97     1115.55      7.44 o 
   0   9   2      361.82      392.15      3.71 o 
   1   9   2    10400.14    10584.00     55.58 o 
   2   9   2      300.11      337.37      4.26 o 
   3   9   2       24.72       13.92      2.19 o 
   4   9   2       20.17       25.40      1.76 o 
   5   9   2      794.05      791.78      6.40 o 
   6   9   2        7.51        9.75      2.47 o 
   7   9   2      127.85      156.66      6.85 o 
   8   9   2        6.82        5.48      4.61 o 
   9   9   2        3.27        4.72      5.05 o 
  10   9   2        0.98       -0.85      5.29 o 
  11   9   2       76.39       77.78      8.00 o 
 -11  10   2       17.16       22.02      5.69 o 
 -10  10   2      127.68      121.69      5.13 o 
  -9  10   2       43.27       54.92      4.44 o 
  -8  10   2       52.37       46.22      4.17 o 
  -7  10   2       34.79       27.77      3.65 o 
  -6  10   2       25.04       28.17      3.28 o 
  -5  10   2       25.53       29.20      3.39 o 
  -4  10   2      129.18      138.46      3.17 o 
  -3  10   2       79.37       91.63      2.75 o 
  -2  10   2      164.80      147.50      3.02 o 
  -1  10   2      509.64      491.69      4.48 o 
   0  10   2     3052.80     3274.89     19.25 o 
   1  10   2      152.40      150.60      4.32 o 
   2  10   2       87.71       61.74      2.63 o 
   3  10   2      448.46      433.96      5.16 o 
   4  10   2      565.83      566.13      5.01 o 
   5  10   2       68.18       68.21      3.21 o 
   6  10   2      130.40      139.89      4.37 o 
   7  10   2       22.59       30.17      4.55 o 
   8  10   2       42.94       47.24      5.04 o 
   9  10   2       28.08       34.40      5.36 o 
  10  10   2       32.33       24.18      6.29 o 
  11  10   2        9.41       21.72      6.69 o 
 -11  11   2        0.63       16.29      6.15 o 
 -10  11   2       93.15      113.98      5.55 o 
  -9  11   2        8.14        6.45      4.35 o 
  -8  11   2      220.10      223.55      5.90 o 
  -7  11   2      126.52      123.29      4.25 o 
  -6  11   2        2.65        4.61      3.31 o 
  -5  11   2       98.22       86.02      3.06 o 
  -4  11   2     1229.88     1182.11     11.47 o 
  -3  11   2        4.39        1.37      2.10 o 
  -2  11   2     1342.16     1295.79      8.72 o 
  -1  11   2      309.27      314.08      3.91 o 
   0  11   2       10.94        6.35      1.88 o 
   1  11   2     1002.19      996.57      7.45 o 
   2  11   2     1202.11     1218.87      9.42 o 
   3  11   2        7.36        6.38      2.61 o 
   4  11   2      813.84      770.82      8.75 o 
   5  11   2       59.90       55.04      2.30 o 
   6  11   2      125.53       99.62      4.67 o 
   7  11   2       24.31       16.60      5.65 o 
   8  11   2       12.90       15.08      5.02 o 
   9  11   2       68.53       63.94      5.66 o 
  10  11   2        4.86        5.89      6.12 o 
  11  11   2        0.28        4.44      6.66 o 
 -11  12   2       12.55        8.10     10.06 o 
 -10  12   2       17.49       34.29      6.04 o 
  -9  12   2       97.80       97.29      5.06 o 
  -8  12   2       44.22       51.51      4.43 o 
  -7  12   2      371.32      368.13      7.02 o 
  -6  12   2      325.08      317.87      6.04 o 
  -5  12   2      711.03      664.23      6.24 o 
  -4  12   2      208.46      222.65      4.21 o 
  -3  12   2      737.76      735.46      6.24 o 
  -2  12   2       71.65       76.63      3.53 o 
  -1  12   2      122.68      101.30      2.77 o 
   0  12   2       55.33       51.94      2.38 o 
   1  12   2     1284.24     1296.97      8.80 o 
   2  12   2        3.69        9.36      3.05 o 
   3  12   2      687.95      709.26      6.87 o 
   4  12   2        0.34        3.75      3.06 o 
   5  12   2       31.80       30.43      3.41 o 
   6  12   2      140.04      127.84      5.05 o 
   7  12   2       59.20       47.21      4.89 o 
   8  12   2      159.90      151.88      6.02 o 
   9  12   2        0.56       -5.38      5.38 o 
  10  12   2       13.07       22.04      6.04 o 
 -11  13   2       17.12       13.74     14.46 o 
 -10  13   2        2.82        4.01      6.02 o 
  -9  13   2        0.05       -1.02      5.63 o 
  -8  13   2       18.22       20.02      4.43 o 
  -7  13   2       21.89       22.01      3.92 o 
  -6  13   2       32.37       32.46      3.64 o 
  -5  13   2      713.80      705.99      6.67 o 
  -4  13   2     1109.66     1052.98      9.12 o 
  -3  13   2      802.23      790.04      6.78 o 
  -2  13   2      326.68      342.24      5.07 o 
  -1  13   2      330.32      344.11      5.35 o 
   0  13   2       23.98       16.19      2.40 o 
   1  13   2       96.26       84.16      2.61 o 
   2  13   2      244.02      237.67      4.86 o 
   3  13   2       16.44       21.27      3.19 o 
   4  13   2       65.08       50.24      4.13 o 
   5  13   2      280.14      281.30      5.86 o 
   6  13   2       48.04       43.64      5.53 o 
   7  13   2      626.45      606.28     10.03 o 
   8  13   2        9.93       20.09      5.49 o 
   9  13   2        9.40       17.44      8.60 o 
  10  13   2        1.28        4.56      6.35 o 
 -10  14   2        5.12       -3.01      6.16 o 
  -9  14   2       39.60       45.88      5.92 o 
  -8  14   2        1.19        6.23      6.99 o 
  -7  14   2       69.40       71.98      5.94 o 
  -6  14   2      466.64      449.40      6.73 o 
  -5  14   2       97.00       85.33      4.94 o 
  -4  14   2      272.59      303.64      5.23 o 
  -3  14   2      241.97      238.35      4.68 o 
  -2  14   2      273.83      257.44      5.77 o 
  -1  14   2       54.79       58.01      2.85 o 
   0  14   2      808.14      784.56      6.68 o 
   1  14   2      124.91      133.26      3.28 o 
   2  14   2      190.85      160.41      3.46 o 
   3  14   2      401.52      402.75      5.92 o 
   4  14   2      153.09      166.28      4.65 o 
   5  14   2        5.19        1.32      3.53 o 
   6  14   2      315.64      317.48     11.77 o 
   7  14   2       16.36       16.23      5.17 o 
   8  14   2        2.52       -1.93      5.32 o 
   9  14   2        0.18        0.36      6.01 o 
  10  14   2       16.76       13.84      6.71 o 
 -10  15   2       17.05       23.13      6.78 o 
  -9  15   2       19.90       25.61      6.69 o 
  -8  15   2       37.86       58.28      5.94 o 
  -7  15   2       53.47       44.36      5.40 o 
  -6  15   2       93.74       83.59      4.29 o 
  -5  15   2       48.35       59.66      3.92 o 
  -4  15   2      109.89      114.37      3.59 o 
  -3  15   2      294.03      266.75      4.92 o 
  -2  15   2      362.63      337.94      6.13 o 
  -1  15   2       89.72       97.81      3.24 o 
   0  15   2      126.55      134.81      3.63 o 
   1  15   2       57.71       55.35      3.52 o 
   2  15   2      121.64      132.29      4.47 o 
   3  15   2       32.64       35.32      3.53 o 
   4  15   2      118.20      120.89      4.59 o 
   5  15   2       11.14        1.67      4.47 o 
   6  15   2        0.20       -4.41      5.43 o 
   7  15   2        0.03        3.54      5.14 o 
   8  15   2       11.70        8.50      5.67 o 
   9  15   2       27.01       23.59      9.76 o 
  -9  16   2       12.75        4.79      8.40 o 
  -8  16   2       22.68       35.55      5.86 o 
  -7  16   2      130.93      128.70      6.74 o 
  -6  16   2       61.13       65.02      4.32 o 
  -5  16   2        3.05        0.75      3.71 o 
  -4  16   2       13.70       14.23      3.06 o 
  -3  16   2       38.18       46.31      3.22 o 
  -2  16   2        2.91        6.19      3.01 o 
  -1  16   2       61.86       65.55      3.28 o 
   0  16   2      390.83      332.81      6.03 o 
   1  16   2       99.84      102.37      3.30 o 
   2  16   2       27.47       28.00      3.54 o 
   3  16   2      185.75      175.67      4.91 o 
   4  16   2       19.57       20.88      3.94 o 
   5  16   2       44.80       44.32      5.63 o 
   6  16   2       11.80        9.81      5.16 o 
   7  16   2        2.40        5.73      5.71 o 
   8  16   2       45.29       52.88      7.47 o 
   9  16   2       53.49       46.97      6.73 o 
  -9  17   2        0.15       -0.20      6.49 o 
  -8  17   2       29.70       32.90      6.44 o 
  -7  17   2       94.71       95.80      6.29 o 
  -6  17   2       49.39       48.87      5.41 o 
  -5  17   2       49.53       52.05      4.15 o 
  -4  17   2       99.90      104.96      3.79 o 
  -3  17   2       81.95       82.68      3.58 o 
  -2  17   2      706.78      693.74      8.27 o 
  -1  17   2      796.30      780.80      7.30 o 
   0  17   2      149.39      150.78      3.84 o 
   1  17   2       67.34       62.20      3.86 o 
   2  17   2       29.58       35.58      3.97 o 
   3  17   2        3.19       -1.94      3.69 o 
   4  17   2       29.89       36.36      4.21 o 
   5  17   2       21.67       23.42      5.16 o 
   6  17   2       28.24       31.61      6.69 o 
   7  17   2       15.16       17.20      5.92 o 
   8  17   2       55.54       55.09      6.44 o 
   9  17   2        6.59       15.05      6.90 o 
  -9  18   2        5.01       -1.19      6.94 o 
  -8  18   2        0.25       -0.96      6.27 o 
  -7  18   2        7.78       11.38      6.10 o 
  -6  18   2       51.74       59.77      8.35 o 
  -5  18   2       16.58       20.53      5.89 o 
  -4  18   2       67.76       71.22      5.40 o 
  -3  18   2        0.71        2.48      3.33 o 
  -2  18   2      209.30      204.86      4.78 o 
  -1  18   2       74.71       86.49      3.69 o 
   0  18   2       55.40       59.91      3.52 o 
   1  18   2        1.45        1.05      3.80 o 
   2  18   2       29.13       27.11      4.10 o 
   3  18   2       40.85       40.58      4.30 o 
   4  18   2       53.72       63.39      5.82 o 
   5  18   2        3.36        4.68      5.02 o 
   6  18   2       98.35       87.86      5.89 o 
   7  18   2       15.47        7.82      8.75 o 
   8  18   2        0.54        6.01     11.22 o 
  -8  19   2        0.39       -0.27      6.58 o 
  -7  19   2       21.48       12.68      6.39 o 
  -6  19   2       70.61       71.61      7.49 o 
  -5  19   2       10.62       16.00      5.83 o 
  -4  19   2       26.08       28.27      5.07 o 
  -3  19   2        0.98        0.35      3.54 o 
  -2  19   2       47.12       59.39      3.84 o 
  -1  19   2      342.63      317.16      5.67 o 
   0  19   2       19.58       20.69      4.08 o 
   1  19   2       31.49       36.82      4.46 o 
   2  19   2       42.18       52.66      4.42 o 
   3  19   2        9.16       12.20      4.25 o 
   4  19   2        1.45        1.62      4.53 o 
   5  19   2       11.64       10.13      5.56 o 
   6  19   2        0.30        0.01      5.63 o 
   7  19   2        8.14       11.27      6.49 o 
   8  19   2       31.73       36.30      7.15 o 
  -7  20   2        2.72        1.67      6.59 o 
  -6  20   2        8.93        4.49      7.60 o 
  -5  20   2       14.47       10.41      5.61 o 
  -4  20   2       16.83       13.07      5.44 o 
  -3  20   2      131.90      129.81      5.06 o 
  -2  20   2       47.67       43.94      3.91 o 
  -1  20   2        0.28        7.36      4.09 o 
   0  20   2       18.37       22.66      4.23 o 
   1  20   2       11.42       15.59      4.15 o 
   2  20   2       13.74       16.23      4.42 o 
   3  20   2        0.97       -0.68      4.53 o 
   4  20   2       68.22       68.02      5.96 o 
   5  20   2        3.78        2.62      5.92 o 
   6  20   2        0.60        5.43      6.20 o 
   7  20   2        0.25       -1.53      6.63 o 
  -7  21   2       10.57        9.31      9.41 o 
  -6  21   2       81.23       85.15      6.69 o 
  -5  21   2       16.21       20.80      6.94 o 
  -4  21   2        0.14       -4.22      5.64 o 
  -3  21   2        2.31        8.39      8.37 o 
  -2  21   2       53.59       54.00      5.53 o 
  -1  21   2        5.15        5.74      4.38 o 
   0  21   2        8.43        6.37      4.42 o 
   1  21   2        6.94       12.14      4.86 o 
   2  21   2       53.49       61.90      4.94 o 
   3  21   2       21.93       36.92      5.78 o 
   4  21   2       16.57       17.89      6.32 o 
   5  21   2       20.52       24.79      6.15 o 
   6  21   2        0.36        5.76      6.53 o 
  -6  22   2        9.04        8.90      6.58 o 
  -5  22   2        3.49        2.86      6.01 o 
  -4  22   2        3.08       -1.20      5.94 o 
  -3  22   2       22.26       29.03      5.63 o 
  -2  22   2       46.69       48.53      5.56 o 
  -1  22   2       26.21       23.55      5.47 o 
   0  22   2       37.44       34.22      4.80 o 
   1  22   2        0.02        0.95      4.61 o 
   2  22   2        4.91        0.52      4.69 o 
   3  22   2       13.40       26.53      5.20 o 
   4  22   2        0.57       -4.34      6.06 o 
   5  22   2        2.82        5.60      6.34 o 
  -5  23   2       37.16       45.95     13.62 o 
  -4  23   2        0.08        2.76      7.19 o 
  -3  23   2        5.06       15.70      7.22 o 
  -2  23   2        8.40       12.76      5.61 o 
  -1  23   2        1.40       15.20      5.89 o 
   0  23   2       48.41       61.95      5.94 o 
   1  23   2        1.24       11.25      4.90 o 
   2  23   2        0.65       10.66      5.23 o 
   3  23   2       18.02       27.78      6.09 o 
   4  23   2        0.24        5.63      6.47 o 
  -4  24   2        9.18       34.02      9.08 o 
  -3  24   2        0.14        4.42     14.11 o 
  -2  24   2       17.60       27.50      6.54 o 
  -1  24   2        0.03        8.08      5.86 o 
   0  24   2       18.33       34.00      6.05 o 
   1  24   2        0.58       10.29      6.05 o 
   2  24   2        0.27       13.66      5.37 o 
   3  24   2       10.99        9.52      6.11 o 
  -1  25   2        0.03       19.75      9.15 o 
   0  25   2        3.85        7.39      7.30 o 
   1  25   2        0.14       15.55      6.44 o 
 -11   0   3       52.75       58.86      7.84 o 
  -9   0   3      168.96      187.40      7.94 o 
  -7   0   3     1023.60      949.90     11.32 o 
  -5   0   3     4808.88     4849.08     39.35 o 
  -3   0   3     3499.99     3636.99     29.61 o 
  -1   0   3     8018.67     8447.34     68.59 o 
   1   0   3    27952.30    27413.67    217.88 o 
   3   0   3      869.41      789.21      7.51 o 
   5   0   3      619.78      573.72      9.64 o 
   7   0   3     2103.63     2197.77     19.71 o 
   9   0   3       57.09       14.70      6.97 o 
  11   0   3       14.53       26.18      7.59 o 
 -12   1   3      100.99      119.12      6.53 o 
 -11   1   3      119.59      121.47      6.06 o 
 -10   1   3       86.64       78.79      5.02 o 
  -9   1   3      699.34      703.66      8.59 o 
  -8   1   3       41.25       28.92      2.58 o 
  -7   1   3       63.42       59.66      2.57 o 
  -6   1   3     5108.56     5011.01     34.26 o 
  -5   1   3       92.13       62.50      2.02 o 
  -4   1   3     2634.02     2838.23     16.72 o 
  -3   1   3     3826.71     3750.65     21.44 o 
  -2   1   3     2698.31     2917.04     16.72 o 
  -1   1   3     5074.22     5016.99     26.38 o 
   0   1   3     7564.55     7898.39     48.55 o 
   1   1   3     1220.55     1335.18      7.96 o 
   2   1   3     1115.24      965.17      6.06 o 
   3   1   3       98.69      152.41      2.15 o 
   4   1   3     1635.12     1706.58     10.50 o 
   5   1   3     1121.05     1163.73      7.91 o 
   6   1   3      501.22      519.20      4.97 o 
   7   1   3      181.49      137.90      4.56 o 
   8   1   3       59.15       90.62      3.17 o 
   9   1   3      294.29      287.21      5.57 o 
  10   1   3       18.36       36.72      4.98 o 
  11   1   3        5.66       -3.35      5.40 o 
  12   1   3       15.97       21.91      6.11 o 
 -12   2   3        0.03        7.60      5.92 o 
 -11   2   3       69.56       62.00      5.62 o 
 -10   2   3      141.67      145.42      5.67 o 
  -9   2   3      221.50      225.50      6.03 o 
  -8   2   3     2167.81     2087.76     17.18 o 
  -7   2   3       36.83       36.05      2.34 o 
  -6   2   3      187.42      223.78      3.66 o 
  -5   2   3      491.74      488.26      4.59 o 
  -4   2   3     2123.54     1958.69     11.84 o 
  -3   2   3      138.84      149.49      2.49 o 
  -2   2   3    12114.49    12286.42     70.28 o 
  -1   2   3      539.46      535.16      3.52 o 
   0   2   3        0.92        2.67      1.06 o 
   1   2   3      839.83      824.20      5.20 o 
   2   2   3     5477.75     5694.04     38.91 o 
   3   2   3     4062.06     4395.00     25.10 o 
   4   2   3     2173.72     2067.73     12.47 o 
   5   2   3        4.14        2.99      1.82 o 
   6   2   3        4.30        0.00      2.13 o 
   7   2   3       50.87       46.03      2.68 o 
   8   2   3      197.69      219.89      4.51 o 
   9   2   3        0.43       -3.57      3.57 o 
  10   2   3      176.79      211.41      6.35 o 
  11   2   3        0.04       -5.44      5.44 o 
  12   2   3        0.38        1.50      6.02 o 
 -12   3   3       53.10       59.65      6.34 o 
 -11   3   3        0.48        8.16      5.38 o 
 -10   3   3       15.86       16.00      4.66 o 
  -9   3   3      233.36      231.45      5.55 o 
  -8   3   3       78.84       74.21      3.52 o 
  -7   3   3      569.70      608.16      5.49 o 
  -6   3   3     3021.60     2895.12     18.22 o 
  -5   3   3      137.58       89.76      2.55 o 
  -4   3   3      639.00      716.93      5.70 o 
  -3   3   3      420.58      540.50      4.06 o 
  -2   3   3     8278.94     8750.56     47.40 o 
  -1   3   3       82.01      131.76      2.67 o 
   0   3   3      829.24      880.66      5.01 o 
   1   3   3       74.47       86.75      2.44 o 
   2   3   3     1713.18     1719.49     10.30 o 
   3   3   3     3858.26     3996.21     22.87 o 
   4   3   3      115.36      104.49      3.43 o 
   5   3   3     1174.02     1303.92      8.65 o 
   6   3   3      117.64      129.78      3.17 o 
   7   3   3        2.12       16.77      2.52 o 
   8   3   3       72.74       52.75      3.59 o 
   9   3   3        1.46       -2.35      3.70 o 
  10   3   3       35.01       43.47      5.12 o 
  11   3   3        0.29        0.93      6.05 o 
 -12   4   3       43.15       38.67      6.13 o 
 -11   4   3      199.83      189.24      6.53 o 
 -10   4   3        1.51        9.17      4.70 o 
  -9   4   3       22.28       23.08      4.42 o 
  -8   4   3        5.50        2.18      4.03 o 
  -7   4   3     3431.41     3306.29     25.88 o 
  -6   4   3      209.22      204.90      5.45 o 
  -5   4   3     3802.55     3798.16     22.96 o 
  -4   4   3      707.83      719.60      5.31 o 
  -3   4   3       62.10       48.46      1.95 o 
  -2   4   3        7.74       11.05      1.08 o 
  -1   4   3     1982.76     2166.22     14.02 o 
   0   4   3     2677.93     2918.69     15.41 o 
   1   4   3     3799.57     3599.90     19.01 o 
   2   4   3      523.32      491.07      3.32 o 
   3   4   3      292.86      265.82      4.36 o 
   4   4   3      942.38     1010.80      6.94 o 
   5   4   3     1412.38     1392.38     10.14 o 
   6   4   3      861.84      823.68      7.32 o 
   7   4   3     1862.90     1918.92     12.55 o 
   8   4   3      233.94      216.11      5.07 o 
   9   4   3       73.05       45.50      4.02 o 
  10   4   3        7.09        2.31      5.43 o 
  11   4   3       22.65        3.26      6.52 o 
 -12   5   3       22.33       17.82      5.93 o 
 -11   5   3        0.55        3.53      6.14 o 
 -10   5   3      272.92      263.34      8.50 o 
  -9   5   3        1.97        7.14      3.68 o 
  -8   5   3       69.22       51.08      3.67 o 
  -7   5   3       50.15       66.83      3.29 o 
  -6   5   3     1535.84     1417.82     10.66 o 
  -5   5   3       38.75       28.24      1.92 o 
  -4   5   3     8273.11     8826.00     49.78 o 
  -3   5   3       12.70       32.71      1.72 o 
  -2   5   3      256.87      287.12      3.83 o 
  -1   5   3     3923.73     3816.66     20.07 o 
   0   5   3     9533.34     9650.04     54.79 o 
   1   5   3       33.06       34.84      1.81 o 
   2   5   3      290.73      232.24      2.03 o 
   3   5   3      971.38      995.77      7.17 o 
   4   5   3     1508.01     1532.13      9.71 o 
   5   5   3      288.36      308.12      3.86 o 
   6   5   3      992.24      960.38      7.29 o 
   7   5   3      117.82      129.93      3.34 o 
   8   5   3      280.62      348.44      5.90 o 
   9   5   3        2.85        3.80      3.85 o 
  10   5   3       30.20       15.31      4.88 o 
  11   5   3        7.53       -6.42      6.42 o 
 -12   6   3       34.53       27.13      6.20 o 
 -11   6   3       25.30       19.50      5.52 o 
 -10   6   3      118.75      133.17      4.93 o 
  -9   6   3       34.04       27.55      3.88 o 
  -8   6   3       33.97       42.78      3.65 o 
  -7   6   3        3.95       -0.65      2.98 o 
  -6   6   3        9.22       22.01      2.70 o 
  -5   6   3       89.30       92.12      4.52 o 
  -4   6   3     2649.99     2575.96     15.41 o 
  -3   6   3      610.97      583.77      4.78 o 
  -2   6   3     6145.84     6474.32     36.73 o 
  -1   6   3     2704.70     2903.07     16.81 o 
   0   6   3      689.40      774.03      5.22 o 
   1   6   3      146.29      121.12      2.43 o 
   2   6   3      498.98      452.34      7.11 o 
   3   6   3      422.81      455.67      3.38 o 
   4   6   3      425.85      351.86      3.67 o 
   5   6   3       19.13       17.51      2.20 o 
   6   6   3       15.20        0.90      2.60 o 
   7   6   3       63.76       79.85      3.59 o 
   8   6   3      118.33       97.99      5.02 o 
   9   6   3       86.93      108.87      4.62 o 
  10   6   3       18.78       35.00      5.06 o 
  11   6   3       10.70        7.53      7.61 o 
 -12   7   3        4.32        3.21      5.98 o 
 -11   7   3       47.49       55.79      5.99 o 
 -10   7   3       35.91       40.00      4.58 o 
  -9   7   3      377.49      367.22     11.82 o 
  -8   7   3       47.40       41.57      3.65 o 
  -7   7   3      740.30      746.90      7.59 o 
  -6   7   3       27.04       25.31      2.92 o 
  -5   7   3     1599.74     1553.02     11.28 o 
  -4   7   3       90.66      107.79      2.67 o 
  -3   7   3     2718.77     2518.64     15.04 o 
  -2   7   3       90.90      103.60      2.35 o 
  -1   7   3     1048.79      985.96      6.56 o 
   0   7   3      728.60      712.26      5.50 o 
   1   7   3     1794.17     1986.07     13.19 o 
   2   7   3      983.34     1122.03      8.23 o 
   3   7   3     2678.48     2606.65     17.22 o 
   4   7   3      180.40      175.27      3.00 o 
   5   7   3       27.01       28.21      2.14 o 
   6   7   3       41.14       44.95      2.75 o 
   7   7   3      167.91      133.44      3.92 o 
   8   7   3        0.51        3.24      3.57 o 
   9   7   3      122.89      132.87      6.89 o 
  10   7   3        0.31       11.82      5.07 o 
  11   7   3       14.79       27.21      6.88 o 
 -12   8   3        0.89        7.02      8.45 o 
 -11   8   3       39.93       47.10      5.72 o 
 -10   8   3      177.93      180.04      5.45 o 
  -9   8   3        0.43        0.10      4.02 o 
  -8   8   3      198.66      185.67      5.06 o 
  -7   8   3      193.30      172.29      4.49 o 
  -6   8   3      835.16      886.44      8.02 o 
  -5   8   3      444.10      435.92      4.80 o 
  -4   8   3       50.66       41.75      2.02 o 
  -3   8   3      590.49      590.90      4.86 o 
  -2   8   3      911.31      897.45      7.91 o 
  -1   8   3       39.89       31.03      1.66 o 
   0   8   3     2087.76     2519.75     14.89 o 
   1   8   3     1552.12     1473.15     10.28 o 
   2   8   3      512.19      538.75      5.21 o 
   3   8   3       29.01       22.83      2.26 o 
   4   8   3      606.97      595.86      5.71 o 
   5   8   3      420.32      413.49      4.86 o 
   6   8   3       37.80       28.49      3.43 o 
   7   8   3        9.97       15.08      3.89 o 
   8   8   3       40.42       43.41      4.82 o 
   9   8   3       14.88       37.36      5.02 o 
  10   8   3        0.57        6.44      5.41 o 
  11   8   3        5.85        2.40      7.14 o 
 -11   9   3        5.35       13.03      5.65 o 
 -10   9   3      112.50      107.32      6.62 o 
  -9   9   3      146.55      144.22      4.88 o 
  -8   9   3      125.35      116.18      4.36 o 
  -7   9   3      123.20      107.33      3.97 o 
  -6   9   3      445.21      436.92      6.77 o 
  -5   9   3     1220.22     1120.64      8.17 o 
  -4   9   3      715.77      752.49      6.13 o 
  -3   9   3       19.58       14.95      1.86 o 
  -2   9   3     1086.17     1134.26      7.79 o 
  -1   9   3        7.86        3.72      1.65 o 
   0   9   3     3569.01     3453.97     20.14 o 
   1   9   3     1953.09     2023.19     13.78 o 
   2   9   3      768.77      690.62      6.19 o 
   3   9   3      196.43      197.01      3.97 o 
   4   9   3      173.28      174.99      4.26 o 
   5   9   3       12.62       15.28      2.62 o 
   6   9   3      333.92      346.00      4.81 o 
   7   9   3        0.82        0.94      4.25 o 
   8   9   3       67.00       99.23      5.53 o 
   9   9   3       40.31       39.44      5.78 o 
  10   9   3        9.34        5.68      5.58 o 
  11   9   3        6.83       10.10      7.38 o 
 -11  10   3       14.87       17.87      5.19 o 
 -10  10   3      128.91      138.81      5.39 o 
  -9  10   3       73.74       71.22      6.47 o 
  -8  10   3       43.73       55.15      4.09 o 
  -7  10   3      470.70      422.27      7.12 o 
  -6  10   3      227.69      232.02      6.84 o 
  -5  10   3      792.92      780.33      6.86 o 
  -4  10   3      672.61      657.85      5.75 o 
  -3  10   3      109.30      116.69      2.91 o 
  -2  10   3      950.35      887.80      6.62 o 
  -1  10   3      419.29      404.33      4.04 o 
   0  10   3       30.30       54.82      2.06 o 
   1  10   3     4121.65     4206.39     26.96 o 
   2  10   3      693.05      745.21      6.63 o 
   3  10   3      204.00      210.81      4.47 o 
   4  10   3       30.17       32.93      2.95 o 
   5  10   3       34.83       43.54      3.24 o 
   6  10   3       26.65       44.04      3.61 o 
   7  10   3       83.85       99.52      5.16 o 
   8  10   3       25.73       22.83      5.04 o 
   9  10   3        4.03       17.81      5.41 o 
  10  10   3        5.22        3.95      5.83 o 
  11  10   3        3.57       -2.70      6.57 o 
 -11  11   3        8.31       17.28      6.20 o 
 -10  11   3       14.26       24.41      6.20 o 
  -9  11   3      275.23      311.91      7.25 o 
  -8  11   3       10.87        8.80      3.99 o 
  -7  11   3      152.16      153.99      4.67 o 
  -6  11   3       26.98       19.14      3.52 o 
  -5  11   3       55.35       42.87      2.94 o 
  -4  11   3      196.18      183.06      3.77 o 
  -3  11   3     2475.84     2501.55     15.48 o 
  -2  11   3      186.87      177.02      4.52 o 
  -1  11   3      369.47      344.22      4.09 o 
   0  11   3      340.98      308.57      3.82 o 
   1  11   3        4.68       17.60      2.48 o 
   2  11   3       22.77       23.37      2.60 o 
   3  11   3      624.16      569.03      6.27 o 
   4  11   3        4.65        5.04      2.99 o 
   5  11   3      620.02      608.52      6.88 o 
   6  11   3       14.34       24.22      4.42 o 
   7  11   3      147.09      113.14      5.24 o 
   8  11   3        6.40       12.36      4.95 o 
   9  11   3      130.98      130.57      7.14 o 
  10  11   3        7.11       12.37      6.04 o 
 -11  12   3       10.62       21.18      6.45 o 
 -10  12   3        6.69       10.38      4.98 o 
  -9  12   3       45.92       42.05      5.00 o 
  -8  12   3      291.59      294.07      7.46 o 
  -7  12   3      217.58      218.09      5.44 o 
  -6  12   3       33.34       19.11      3.54 o 
  -5  12   3       12.20        9.37      2.97 o 
  -4  12   3     1778.96     1739.34     11.68 o 
  -3  12   3      235.86      232.30      4.21 o 
  -2  12   3      704.72      698.97      6.09 o 
  -1  12   3      253.76      237.65      4.18 o 
   0  12   3       74.94       62.82      2.36 o 
   1  12   3      520.16      471.74      4.65 o 
   2  12   3       83.31       85.74      3.25 o 
   3  12   3      191.65      170.99      6.56 o 
   4  12   3      608.10      585.83      6.72 o 
   5  12   3        6.40        9.50      3.46 o 
   6  12   3      187.43      173.06      5.55 o 
   7  12   3       44.77       46.54      5.03 o 
   8  12   3       31.70       29.67      7.85 o 
   9  12   3        2.22        4.50      5.82 o 
  10  12   3       22.19       30.30      6.42 o 
 -10  13   3        0.77       -0.97      5.99 o 
  -9  13   3        0.32        8.06      4.65 o 
  -8  13   3       37.21       30.59      4.51 o 
  -7  13   3      127.83      112.51      6.51 o 
  -6  13   3      280.33      279.52      6.13 o 
  -5  13   3       52.79       50.17      3.02 o 
  -4  13   3       63.94       67.79      3.51 o 
  -3  13   3        6.05        1.15      3.38 o 
  -2  13   3       23.49       35.77      2.66 o 
  -1  13   3       20.40       23.42      2.54 o 
   0  13   3      353.47      351.48      4.47 o 
   1  13   3       42.41       46.37      2.29 o 
   2  13   3      368.54      327.61      5.26 o 
   3  13   3       73.85       81.54      3.60 o 
   4  13   3        2.51        8.68      3.59 o 
   5  13   3       46.38       62.32      4.70 o 
   6  13   3       64.02       51.35      4.78 o 
   7  13   3       26.38       23.38      5.09 o 
   8  13   3       10.33       19.48      5.53 o 
   9  13   3       15.34        5.51      5.90 o 
  10  13   3       15.11       27.61      6.81 o 
 -10  14   3        7.08        6.87      6.40 o 
  -9  14   3       16.04       21.40      5.97 o 
  -8  14   3       13.32       23.80      4.61 o 
  -7  14   3       16.43       15.14      4.14 o 
  -6  14   3       38.28       26.90      3.93 o 
  -5  14   3      251.73      247.65      4.72 o 
  -4  14   3     1610.01     1643.89     11.61 o 
  -3  14   3     1659.71     1582.47     12.34 o 
  -2  14   3      115.33      102.54      3.23 o 
  -1  14   3     1371.54     1393.29     12.42 o 
   0  14   3      147.26      128.07      3.17 o 
   1  14   3      406.55      373.20      6.08 o 
   2  14   3      224.90      215.56      5.10 o 
   3  14   3        0.37        0.73      3.36 o 
   4  14   3        2.32        4.62      3.45 o 
   5  14   3        1.60        6.96      3.76 o 
   6  14   3        5.80       13.44      4.96 o 
   7  14   3      238.46      242.39      7.14 o 
   8  14   3        5.40        7.12      5.66 o 
   9  14   3        0.04        0.47      5.97 o 
 -10  15   3        5.22        2.99      6.49 o 
  -9  15   3       17.43       13.51      6.21 o 
  -8  15   3        2.43        5.35      5.70 o 
  -7  15   3       62.48       63.84      6.80 o 
  -6  15   3       98.62      104.79      4.45 o 
  -5  15   3       67.17       64.09      4.02 o 
  -4  15   3        4.81        3.05      2.97 o 
  -3  15   3     1326.87     1284.66      9.72 o 
  -2  15   3       24.31       24.93      3.07 o 
  -1  15   3      544.18      493.95      6.47 o 
   0  15   3       18.42       16.05      2.70 o 
   1  15   3      126.02      136.33      4.12 o 
   2  15   3       10.21        5.92      3.23 o 
   3  15   3      368.99      355.06      6.06 o 
   4  15   3       36.84       32.98      3.86 o 
   5  15   3       98.62       91.78      4.45 o 
   6  15   3       45.32       44.57      5.24 o 
   7  15   3       50.92       42.40      5.74 o 
   8  15   3        0.34       -1.07      5.75 o 
   9  15   3        0.28        7.81      8.60 o 
  -9  16   3       40.99       36.87      7.98 o 
  -8  16   3      107.07       92.99      6.48 o 
  -7  16   3       31.85       38.41      4.77 o 
  -6  16   3        0.30       -2.22      4.13 o 
  -5  16   3       58.47       56.68      4.13 o 
  -4  16   3       99.21       99.50      3.66 o 
  -3  16   3      187.30      174.14      4.24 o 
  -2  16   3      138.32      138.30      3.73 o 
  -1  16   3        0.43       -2.96      2.96 o 
   0  16   3       95.02       72.90      3.15 o 
   1  16   3        2.54       -1.44      3.42 o 
   2  16   3        6.95       10.57      3.51 o 
   3  16   3      174.82      185.37      5.13 o 
   4  16   3       94.97       81.88      4.24 o 
   5  16   3        9.80        6.70      4.96 o 
   6  16   3       23.29       26.21      5.42 o 
   7  16   3       70.39       75.76      6.19 o 
   8  16   3        0.25       -1.69      6.24 o 
   9  16   3       15.58       11.28      7.48 o 
  -9  17   3        8.47        9.92      6.65 o 
  -8  17   3       22.65       20.15      6.46 o 
  -7  17   3       18.36       24.03      5.79 o 
  -6  17   3       93.00       94.48      4.92 o 
  -5  17   3       29.55       32.57      5.28 o 
  -4  17   3       78.31       67.72      3.72 o 
  -3  17   3       99.22      106.49      3.79 o 
  -2  17   3       43.84       57.61      3.54 o 
  -1  17   3      322.34      300.87      5.61 o 
   0  17   3        9.76       10.20      3.60 o 
   1  17   3      148.34      154.48      4.53 o 
   2  17   3       17.25       14.80      3.78 o 
   3  17   3       37.60       30.41      4.01 o 
   4  17   3        2.31        1.39      4.11 o 
   5  17   3       29.98       30.26      5.31 o 
   6  17   3        2.04        6.82      5.34 o 
   7  17   3        1.65       -2.17      6.14 o 
   8  17   3        0.20        0.12      6.89 o 
  -8  18   3       62.03       80.79      8.60 o 
  -7  18   3       15.47       17.03      7.19 o 
  -6  18   3        1.11        2.34      5.35 o 
  -5  18   3       19.52       10.79      4.39 o 
  -4  18   3       58.30       58.57      3.89 o 
  -3  18   3       43.50       43.38      3.72 o 
  -2  18   3      128.99      126.56      4.02 o 
  -1  18   3      160.38      174.99      4.32 o 
   0  18   3       13.93       11.51      3.68 o 
   1  18   3       39.32       34.91      3.99 o 
   2  18   3        2.68        7.80      4.65 o 
   3  18   3       62.04       60.56      4.31 o 
   4  18   3       45.11       53.63      6.51 o 
   5  18   3       45.98       52.17      5.56 o 
   6  18   3       33.55       34.92      5.98 o 
   7  18   3        9.82       13.18      6.23 o 
   8  18   3        3.35       -1.83      8.00 o 
  -8  19   3        0.17       -0.81      7.48 o 
  -7  19   3        1.18       -5.60      8.30 o 
  -6  19   3        4.79        5.33      5.88 o 
  -5  19   3       50.33       54.81      6.29 o 
  -4  19   3       15.07       17.60      4.76 o 
  -3  19   3       39.75       38.07      3.85 o 
  -2  19   3       22.16       21.81      3.63 o 
  -1  19   3      125.00      111.02      4.58 o 
   0  19   3       12.75       19.96      4.13 o 
   1  19   3        3.13       -3.42      3.97 o 
   2  19   3      105.15       91.00      4.68 o 
   3  19   3       10.68       17.20      5.52 o 
   4  19   3        2.54       10.21      4.69 o 
   5  19   3        1.37        5.13      5.45 o 
   6  19   3       29.13       19.60      6.09 o 
   7  19   3        4.76        2.67      6.48 o 
  -7  20   3       21.70       25.53     13.94 o 
  -6  20   3        0.01       -2.59      7.21 o 
  -5  20   3       17.44       14.14      6.54 o 
  -4  20   3        2.55        4.61      5.29 o 
  -3  20   3        8.71       12.93      3.93 o 
  -2  20   3       77.38       81.98      4.73 o 
  -1  20   3        0.13       -1.27      6.04 o 
   0  20   3        2.24        6.52      4.30 o 
   1  20   3        6.32        8.86      4.68 o 
   2  20   3       37.89       39.95      4.59 o 
   3  20   3        5.04        5.51      4.75 o 
   4  20   3        3.05        2.68      8.30 o 
   5  20   3        0.03       -3.85      5.73 o 
   6  20   3        0.03        6.76      7.13 o 
   7  20   3        1.99        0.21      6.56 o 
  -7  21   3        9.25       12.23      7.91 o 
  -6  21   3        2.16       -2.88     15.63 o 
  -5  21   3        0.01        1.35      7.07 o 
  -4  21   3        1.08        6.87     12.51 o 
  -3  21   3        4.41        9.83      5.32 o 
  -2  21   3        3.69        4.69      4.83 o 
  -1  21   3        5.53       14.75      4.56 o 
   0  21   3       44.23       53.18      4.76 o 
   1  21   3       21.55       21.46      5.21 o 
   2  21   3        0.84        2.11      4.65 o 
   3  21   3       10.73       16.29      4.89 o 
   4  21   3       36.09       36.93      7.44 o 
   5  21   3        0.06       -1.60      5.88 o 
   6  21   3       12.60        8.73      6.74 o 
  -6  22   3        3.93       -5.93      7.63 o 
  -5  22   3       32.89       41.20      9.92 o 
  -4  22   3        6.01       12.03      9.08 o 
  -3  22   3       19.98       27.32      6.59 o 
  -2  22   3        2.20       13.85      6.66 o 
  -1  22   3        3.09       12.50      6.14 o 
   0  22   3       41.70       53.11      5.55 o 
   1  22   3        2.30        3.89      4.76 o 
   2  22   3        0.40        8.44      4.85 o 
   3  22   3       21.22       30.85      5.21 o 
   4  22   3        2.18        2.53      6.13 o 
   5  22   3        1.29       -3.11      6.35 o 
  -5  23   3        0.17       15.26      8.97 o 
  -4  23   3       23.71       30.99     13.42 o 
  -3  23   3        8.00        4.70      8.87 o 
  -2  23   3       10.85       14.53      7.05 o 
  -1  23   3       18.89       25.26      7.30 o 
   0  23   3        1.70       10.34      5.90 o 
   1  23   3        9.19       12.85      5.01 o 
   2  23   3        3.65       14.35      5.08 o 
   3  23   3        9.24       14.04      9.10 o 
   4  23   3        0.54        6.43      6.45 o 
  -3  24   3        3.24       13.07      9.86 o 
  -2  24   3        0.13        1.78      7.32 o 
  -1  24   3       23.73       28.96      7.55 o 
   0  24   3       30.56       48.61     12.11 o 
   1  24   3        7.01        9.97      6.17 o 
   2  24   3        2.88        5.84      9.96 o 
   3  24   3       19.06       24.81     10.22 o 
 -12   0   4      243.10      224.91     20.04 o 
 -10   0   4       89.34       87.06     10.11 o 
  -8   0   4      106.34       94.85      9.60 o 
  -6   0   4     2052.27     2072.24     18.56 o 
  -4   0   4     3118.86     3074.37     25.46 o 
  -2   0   4     1412.11     1490.31     13.10 o 
   0   0   4     1137.58     1186.91     12.89 o 
   2   0   4     2853.93     2729.32     22.45 o 
   4   0   4       46.75       21.91      2.34 o 
   6   0   4      481.26      458.23      7.08 o 
   8   0   4      745.89      595.61      8.74 o 
  10   0   4       31.07        0.39      6.75 o 
 -12   1   4        4.55        8.25      5.85 o 
 -11   1   4       49.83       47.32      5.56 o 
 -10   1   4        7.69        3.93      4.67 o 
  -9   1   4      129.14      142.56      5.12 o 
  -8   1   4      886.32      868.01      7.33 o 
  -7   1   4      672.46      613.75      5.80 o 
  -6   1   4       66.02       47.62      2.95 o 
  -5   1   4     1874.41     1818.62     11.39 o 
  -4   1   4      815.09      684.43      5.20 o 
  -3   1   4     1181.33     1303.19      8.18 o 
  -2   1   4      514.91      435.20      3.41 o 
  -1   1   4     2919.55     3083.45     16.27 o 
   0   1   4      510.42      505.13      3.91 o 
   1   1   4     1190.54     1033.30      7.06 o 
   2   1   4     5350.66     5560.25     31.69 o 
   3   1   4      248.10      330.55      3.22 o 
   4   1   4      617.28      664.47      5.09 o 
   5   1   4       70.40       63.90      2.30 o 
   6   1   4      123.15       71.79      2.68 o 
   7   1   4      106.37      143.05      4.00 o 
   8   1   4       30.65       40.37      3.08 o 
   9   1   4        1.40        5.50      3.75 o 
  10   1   4       11.03       12.71      5.18 o 
  11   1   4        5.89        0.70      5.49 o 
 -12   2   4        5.00       12.11      5.97 o 
 -11   2   4       11.47       15.92      5.94 o 
 -10   2   4       53.42       53.28      4.95 o 
  -9   2   4      819.20      780.04      8.24 o 
  -8   2   4       60.07       51.15      3.55 o 
  -7   2   4      366.86      375.67      5.56 o 
  -6   2   4        8.57        8.49      2.15 o 
  -5   2   4      799.78      750.39      5.82 o 
  -4   2   4      301.69      327.98      4.88 o 
  -3   2   4     7381.99     7580.46     51.04 o 
  -2   2   4     3253.54     3595.90     20.58 o 
  -1   2   4     3816.61     3782.88     19.84 o 
   0   2   4     3075.83     3283.39     17.29 o 
   1   2   4     1163.07     1354.44      8.28 o 
   2   2   4     1114.76     1067.61      6.84 o 
   3   2   4      413.09      359.81      3.74 o 
   4   2   4       60.82       61.18      1.96 o 
   5   2   4      484.52      503.97      4.85 o 
   6   2   4        1.87        3.18      2.34 o 
   7   2   4       18.39        3.24      2.70 o 
   8   2   4      390.75      423.52      5.89 o 
   9   2   4      114.91      121.55      4.47 o 
  10   2   4        0.12       -4.14      5.02 o 
  11   2   4       18.36       36.67      8.02 o 
 -12   3   4        6.28        8.59      5.88 o 
 -11   3   4        2.61       10.96      5.23 o 
 -10   3   4      534.73      524.29      8.41 o 
  -9   3   4       17.14       32.04      3.82 o 
  -8   3   4      505.20      474.07     11.59 o 
  -7   3   4      653.64      587.30      5.75 o 
  -6   3   4       26.43       16.16      2.26 o 
  -5   3   4      250.30      264.67      3.76 o 
  -4   3   4     8844.86     8987.44     51.02 o 
  -3   3   4     1802.81     2042.38     12.24 o 
  -2   3   4     5796.01     5906.47     30.87 o 
  -1   3   4       24.04       26.69      1.50 o 
   0   3   4        0.87       14.20      1.84 o 
   1   3   4       30.04       54.11      1.43 o 
   2   3   4      652.37      658.73      4.69 o 
   3   3   4      192.51      188.48      2.81 o 
   4   3   4       52.42       29.67      1.87 o 
   5   3   4      119.74      148.73      3.25 o 
   6   3   4      230.70      160.06      3.61 o 
   7   3   4      726.47      765.90      6.68 o 
   8   3   4      234.57      206.03      5.66 o 
   9   3   4        0.36        1.46      3.85 o 
  10   3   4        2.34       -3.46      5.12 o 
  11   3   4       45.36       35.40      6.95 o 
 -12   4   4       49.12       64.33      6.84 o 
 -11   4   4        2.31        4.84      5.12 o 
 -10   4   4      116.26      119.82      5.31 o 
  -9   4   4        7.95        2.92      3.66 o 
  -8   4   4        2.67       -2.33      3.16 o 
  -7   4   4      807.97      745.51     10.99 o 
  -6   4   4     1275.08     1221.15      8.64 o 
  -5   4   4      342.44      304.62      3.78 o 
  -4   4   4     3640.87     3685.99     21.51 o 
  -3   4   4     5114.98     5310.26     30.28 o 
  -2   4   4       53.74       44.07      1.19 o 
  -1   4   4     1210.44     1181.89      8.28 o 
   0   4   4     9075.94     9092.31     47.83 o 
   1   4   4     1143.48     1275.71      7.93 o 
   2   4   4     2691.43     2702.90     15.79 o 
   3   4   4     1677.68     1768.72     10.88 o 
   4   4   4       43.31       41.83      1.88 o 
   5   4   4        6.09       10.17      2.10 o 
   6   4   4      641.37      619.59      5.81 o 
   7   4   4      188.07      166.64      4.55 o 
   8   4   4      286.06      379.46      6.04 o 
   9   4   4       33.77       40.89      4.17 o 
  10   4   4        1.74       15.02      5.95 o 
  11   4   4        7.23        0.92      6.68 o 
 -12   5   4       58.63       65.88      9.61 o 
 -11   5   4      285.61      284.84      7.90 o 
 -10   5   4       98.43       99.58     11.44 o 
  -9   5   4       71.41       80.35      4.51 o 
  -8   5   4      125.35      139.45      4.23 o 
  -7   5   4      265.39      220.56      5.14 o 
  -6   5   4      184.14      168.77      3.56 o 
  -5   5   4     1995.34     2005.90     15.38 o 
  -4   5   4      730.02      724.50      5.45 o 
  -3   5   4       38.53       71.96      2.91 o 
  -2   5   4      359.67      425.11      3.12 o 
  -1   5   4     9263.79     9674.49     60.72 o 
   0   5   4        9.29       36.56      1.42 o 
   1   5   4     4375.72     4194.56     24.68 o 
   2   5   4      144.15      121.23      2.11 o 
   3   5   4     1021.13      989.59      6.75 o 
   4   5   4      241.00      260.49      3.58 o 
   5   5   4       12.55       14.76      2.47 o 
   6   5   4     1195.01     1121.02      8.32 o 
   7   5   4       29.46       48.15      3.05 o 
   8   5   4        2.07       -0.21      3.46 o 
   9   5   4        0.27        8.18      4.03 o 
  10   5   4       90.66       94.34      5.66 o 
  11   5   4        1.51        3.77      6.75 o 
 -12   6   4       18.92       25.28      6.19 o 
 -11   6   4       17.70       18.81      5.49 o 
 -10   6   4       25.00       24.22      4.41 o 
  -9   6   4      794.62      752.98     11.95 o 
  -8   6   4       92.34       79.72      3.89 o 
  -7   6   4     1082.07     1124.74     10.89 o 
  -6   6   4      756.30      698.63      6.03 o 
  -5   6   4     2422.55     2392.84     14.70 o 
  -4   6   4       96.83       97.36      2.57 o 
  -3   6   4     3305.31     3189.97     18.73 o 
  -2   6   4     1594.89     1821.26     10.10 o 
  -1   6   4     1467.88     1506.75     13.27 o 
   0   6   4      790.38      754.46      4.72 o 
   1   6   4      140.32      166.31      2.69 o 
   2   6   4       88.15       99.71      2.78 o 
   3   6   4     1706.81     1672.24     10.49 o 
   4   6   4       18.73       11.11      1.94 o 
   5   6   4       43.59       67.78      2.64 o 
   6   6   4      400.37      396.52      5.03 o 
   7   6   4       10.49        2.46      2.83 o 
   8   6   4       67.07       53.92      3.88 o 
   9   6   4       25.16       30.13      4.85 o 
  10   6   4       37.59       23.26      5.13 o 
  11   6   4       31.93       38.13      6.94 o 
 -12   7   4       31.15       30.86      6.34 o 
 -11   7   4       74.45       73.39      6.07 o 
 -10   7   4      339.68      332.63     11.24 o 
  -9   7   4       26.30       24.88      4.06 o 
  -8   7   4       75.06       96.27      4.66 o 
  -7   7   4       34.49       23.16      3.34 o 
  -6   7   4      506.55      542.06      5.33 o 
  -5   7   4       14.05       10.90      2.04 o 
  -4   7   4     1362.50     1369.25     10.15 o 
  -3   7   4      635.66      667.87      5.31 o 
  -2   7   4     6947.77     7129.67     40.45 o 
  -1   7   4     5130.52     5575.47     31.76 o 
   0   7   4     2758.35     2739.61     16.10 o 
   1   7   4        1.69        2.73      1.42 o 
   2   7   4     1453.26     1517.93     10.70 o 
   3   7   4        0.44        4.27      2.10 o 
   4   7   4     4372.87     4453.87     25.89 o 
   5   7   4      122.43      136.92      4.65 o 
   6   7   4      384.76      473.76      5.40 o 
   7   7   4       41.84       43.95      3.53 o 
   8   7   4      135.21      115.79      5.43 o 
   9   7   4       30.12       38.87      5.26 o 
  10   7   4      118.57      140.77      8.25 o 
  11   7   4        1.06        0.99      8.56 o 
 -11   8   4       12.90       13.83      5.56 o 
 -10   8   4        0.54        5.11      4.32 o 
  -9   8   4      135.45      136.93      4.94 o 
  -8   8   4      311.31      284.72      7.42 o 
  -7   8   4        4.47        5.32      3.36 o 
  -6   8   4      587.79      559.15      5.44 o 
  -5   8   4        3.01        4.52      2.11 o 
  -4   8   4      118.92      109.89      3.04 o 
  -3   8   4     1821.71     1859.01     12.49 o 
  -2   8   4       35.11       57.95      2.41 o 
  -1   8   4     1390.13     1310.68      8.45 o 
   0   8   4     3185.44     3116.55     18.27 o 
   1   8   4      989.24     1184.80      8.74 o 
   2   8   4     1423.81     1402.63     10.19 o 
   3   8   4      311.11      303.77      4.30 o 
   4   8   4      317.20      292.23      5.00 o 
   5   8   4       45.17       52.02      2.42 o 
   6   8   4      130.48      130.35      5.36 o 
   7   8   4        1.12        3.94      4.30 o 
   8   8   4       31.99       50.01      4.96 o 
   9   8   4       20.18       25.85      7.88 o 
  10   8   4       53.08       38.05      5.85 o 
  11   8   4       13.84       10.75      7.68 o 
 -11   9   4       50.68       58.25      5.92 o 
 -10   9   4        4.07        8.13      4.54 o 
  -9   9   4       36.37       47.08      4.39 o 
  -8   9   4       11.93        7.92      3.82 o 
  -7   9   4     1739.67     1640.34     12.75 o 
  -6   9   4       11.10       11.76      2.59 o 
  -5   9   4     3554.49     3506.72     21.11 o 
  -4   9   4      177.04      193.63      3.69 o 
  -3   9   4      208.58      195.78      4.12 o 
  -2   9   4      237.65      187.90      3.16 o 
  -1   9   4      397.39      382.86      3.91 o 
   0   9   4       15.65       20.15      2.18 o 
   1   9   4     1450.24     1411.70     10.32 o 
   2   9   4       17.25       15.86      2.22 o 
   3   9   4        0.36        3.31      2.48 o 
   4   9   4      243.99      267.03      5.55 o 
   5   9   4      652.67      604.70      6.74 o 
   6   9   4      474.04      483.07      6.42 o 
   7   9   4       58.88       76.92      4.88 o 
   8   9   4        1.40       -0.02      4.90 o 
   9   9   4        7.30       30.23      5.59 o 
  10   9   4        0.03       -0.56      5.91 o 
 -11  10   4       18.29       23.22      5.24 o 
 -10  10   4       35.64       36.16      4.81 o 
  -9  10   4       89.60      104.72      4.88 o 
  -8  10   4       35.27       37.01      4.90 o 
  -7  10   4       15.20       28.57      3.76 o 
  -6  10   4      485.35      475.20      7.72 o 
  -5  10   4      558.14      509.27      5.95 o 
  -4  10   4      913.16      932.57      7.26 o 
  -3  10   4      817.45      831.10      6.58 o 
  -2  10   4      421.93      458.15      5.06 o 
  -1  10   4      420.39      497.05      4.68 o 
   0  10   4       55.56       71.61      2.18 o 
   1  10   4     1161.25     1274.44      9.60 o 
   2  10   4      444.20      423.88      6.74 o 
   3  10   4       92.95       94.46      3.24 o 
   4  10   4       29.65       24.50      3.02 o 
   5  10   4      115.78      131.15      3.94 o 
   6  10   4       64.12       72.27      4.93 o 
   7  10   4      159.07      193.40      6.17 o 
   8  10   4       23.42       15.47      4.99 o 
   9  10   4       16.78       16.24      5.74 o 
  10  10   4       15.12       34.00      9.91 o 
 -11  11   4        0.38        9.86      5.48 o 
 -10  11   4       49.18       61.89      5.45 o 
  -9  11   4      142.55      145.92      6.19 o 
  -8  11   4      159.83      157.63      5.07 o 
  -7  11   4       27.58       27.06      3.97 o 
  -6  11   4      373.95      385.49      6.29 o 
  -5  11   4     1724.98     1624.84     11.15 o 
  -4  11   4      802.32      778.31      6.72 o 
  -3  11   4      112.99      107.12      3.84 o 
  -2  11   4      971.01      942.54      7.14 o 
  -1  11   4      144.38      168.89      3.38 o 
   0  11   4        7.53        2.88      2.00 o 
   1  11   4       12.06       10.58      3.08 o 
   2  11   4     1214.24     1223.85     11.19 o 
   3  11   4      200.02      201.35      4.65 o 
   4  11   4      217.00      223.90      5.28 o 
   5  11   4      337.45      344.86      5.87 o 
   6  11   4       92.74      119.48     11.92 o 
   7  11   4       50.84       56.98      9.56 o 
   8  11   4        3.72        6.18      4.96 o 
   9  11   4       97.08      104.05      7.25 o 
  10  11   4       24.30       42.57      6.56 o 
 -11  12   4       10.60        9.70      6.59 o 
 -10  12   4        0.85        8.53      6.32 o 
  -9  12   4      113.16      127.00      6.01 o 
  -8  12   4      168.03      151.59      5.22 o 
  -7  12   4      223.11      221.49      5.77 o 
  -6  12   4      111.65      130.75      4.31 o 
  -5  12   4      172.68      187.01      4.23 o 
  -4  12   4      192.36      199.56      4.30 o 
  -3  12   4      507.56      514.35      5.39 o 
  -2  12   4        5.07        1.21      2.41 o 
  -1  12   4     1175.83     1124.00      9.28 o 
   0  12   4       82.87       87.76      3.09 o 
   1  12   4        2.17        6.00      2.64 o 
   2  12   4      400.88      418.59      8.44 o 
   3  12   4       76.94       74.82      3.44 o 
   4  12   4       93.63       81.13      3.97 o 
   5  12   4      447.40      465.94      8.89 o 
   6  12   4      157.41      165.75      5.63 o 
   7  12   4       81.66       77.96      5.49 o 
   8  12   4       22.91       26.17      5.45 o 
   9  12   4      100.57      111.65      6.75 o 
  10  12   4        0.20       -2.62      6.31 o 
 -10  13   4       13.57       16.80      7.15 o 
  -9  13   4        1.64        7.77      4.92 o 
  -8  13   4       49.90       46.20      5.52 o 
  -7  13   4      327.63      326.67      6.84 o 
  -6  13   4      240.88      231.71      5.63 o 
  -5  13   4       49.80       46.08      3.06 o 
  -4  13   4      604.80      587.99      6.25 o 
  -3  13   4      300.01      305.93      4.90 o 
  -2  13   4        1.26       -0.85      2.53 o 
  -1  13   4      359.45      363.58      4.74 o 
   0  13   4      143.09      130.83      3.74 o 
   1  13   4      206.08      212.43      5.87 o 
   2  13   4       75.53       79.19      3.47 o 
   3  13   4      133.17      139.30      4.64 o 
   4  13   4       13.15       15.96      4.38 o 
   5  13   4        6.65        0.56      3.63 o 
   6  13   4       56.69       58.26      6.09 o 
   7  13   4        6.34        5.35      4.92 o 
   8  13   4        1.85        3.16      5.62 o 
   9  13   4        0.61        0.61      8.85 o 
 -10  14   4      120.11      123.08     10.33 o 
  -9  14   4       34.24       50.20      5.23 o 
  -8  14   4        4.59       -4.59      4.59 o 
  -7  14   4       44.99       59.45      6.19 o 
  -6  14   4      250.05      243.19     10.63 o 
  -5  14   4       60.24       49.09      3.47 o 
  -4  14   4      107.11      109.09      5.33 o 
  -3  14   4      246.70      246.70      5.32 o 
  -2  14   4      111.53      132.19      5.01 o 
  -1  14   4        1.49       -2.68      2.68 o 
   0  14   4      474.05      458.43      5.12 o 
   1  14   4       28.60       24.28      3.14 o 
   2  14   4       58.72       54.36      3.56 o 
   3  14   4        7.05        3.50      3.45 o 
   4  14   4      308.39      270.50      5.84 o 
   5  14   4      144.97      140.61      4.71 o 
   6  14   4       10.10       15.08      4.99 o 
   7  14   4        2.42       -0.77      5.35 o 
   8  14   4        0.26       -1.77      5.62 o 
   9  14   4        2.55       -0.59      6.40 o 
 -10  15   4        0.99        7.67      7.54 o 
  -9  15   4        0.67        6.17      7.44 o 
  -8  15   4       78.41       88.63      6.39 o 
  -7  15   4        3.83        2.66      4.37 o 
  -6  15   4       46.78       44.59      4.42 o 
  -5  15   4       72.73       68.81      4.24 o 
  -4  15   4        3.21        3.31      3.10 o 
  -3  15   4      625.34      610.32      6.94 o 
  -2  15   4       81.06       83.41      3.33 o 
  -1  15   4       53.85       60.29      3.13 o 
   0  15   4       32.95       20.06      3.34 o 
   1  15   4        1.11        2.16      3.19 o 
   2  15   4        2.24       -0.40      4.42 o 
   3  15   4       36.10       25.75      3.81 o 
   4  15   4       72.03       87.66      4.32 o 
   5  15   4      126.67      111.97      4.72 o 
   6  15   4        4.03        4.52      5.17 o 
   7  15   4       29.22       33.33      5.83 o 
   8  15   4       14.53        7.06      5.96 o 
   9  15   4       10.91       11.52      6.59 o 
  -9  16   4        8.81       12.94      7.33 o 
  -8  16   4       31.26       23.72     14.46 o 
  -7  16   4       35.00       43.64      5.97 o 
  -6  16   4       72.07       75.96      4.62 o 
  -5  16   4       61.35       70.12      4.33 o 
  -4  16   4        0.60       -0.08      4.56 o 
  -3  16   4        6.40        4.01      3.21 o 
  -2  16   4      140.67      135.94      3.72 o 
  -1  16   4       19.30       12.73      3.03 o 
   0  16   4       89.66       81.57      3.80 o 
   1  16   4      106.46      128.37      8.28 o 
   2  16   4        0.98       -2.24      3.60 o 
   3  16   4      119.98      136.81      5.49 o 
   4  16   4      103.34       90.30      7.60 o 
   5  16   4        7.90       14.61      6.59 o 
   6  16   4        5.46        1.31      5.41 o 
   7  16   4        5.44       10.26      5.71 o 
   8  16   4        0.35        0.57      6.12 o 
  -9  17   4       36.89       37.57      7.67 o 
  -8  17   4       42.67       54.98      7.84 o 
  -7  17   4       88.61       89.25      6.05 o 
  -6  17   4        3.53        2.14      4.49 o 
  -5  17   4       64.74       77.70      4.58 o 
  -4  17   4        0.59       -3.43      3.43 o 
  -3  17   4       23.50       20.41      3.64 o 
  -2  17   4       23.78       23.98      3.32 o 
  -1  17   4       56.02       61.59      4.08 o 
   0  17   4        2.07        4.30      3.65 o 
   1  17   4        3.47        3.54      3.64 o 
   2  17   4      317.51      270.42      5.93 o 
   3  17   4        2.96        7.79      3.93 o 
   4  17   4       54.91       64.44      5.43 o 
   5  17   4       29.06       30.09      5.06 o 
   6  17   4       24.65       25.61      5.71 o 
   7  17   4       67.74       67.49      6.52 o 
   8  17   4        3.08        6.54      6.70 o 
  -8  18   4        3.99       10.38      7.73 o 
  -7  18   4       14.59       22.68     10.18 o 
  -6  18   4      101.70      101.31      5.97 o 
  -5  18   4        2.17        3.72      5.04 o 
  -4  18   4      100.02      100.18      4.65 o 
  -3  18   4       16.66       14.84      3.67 o 
  -2  18   4       27.12       35.45      4.58 o 
  -1  18   4        4.50        1.89      3.82 o 
   0  18   4       43.73       46.19      4.08 o 
   1  18   4       43.43       32.84      4.10 o 
   2  18   4        1.98       11.60      4.11 o 
   3  18   4       19.81       18.31      4.27 o 
   4  18   4        4.11        6.82      4.34 o 
   5  18   4        8.21       14.96      5.40 o 
   6  18   4        4.83        1.77      5.84 o 
   7  18   4        9.95       -1.39      9.40 o 
  -8  19   4       23.53       34.87      8.12 o 
  -7  19   4        0.70       11.63      7.58 o 
  -6  19   4        1.30        8.06      7.32 o 
  -5  19   4       91.71       96.76      5.73 o 
  -4  19   4       13.10       17.35      5.24 o 
  -3  19   4        0.59       -3.95      4.22 o 
  -2  19   4       85.28       80.87      5.32 o 
  -1  19   4       66.70       70.79      4.52 o 
   0  19   4       92.18       92.42      4.49 o 
   1  19   4        6.07        8.22      5.10 o 
   2  19   4       24.84       29.03      4.38 o 
   3  19   4        2.41        7.57      4.44 o 
   4  19   4       33.21       33.69      5.30 o 
   5  19   4       39.54       46.44      6.11 o 
   6  19   4        1.69        6.52      6.18 o 
   7  19   4        3.80        4.11      6.64 o 
  -7  20   4        3.21       -5.23      9.78 o 
  -6  20   4        4.87        9.70      7.26 o 
  -5  20   4        1.39        5.56      7.00 o 
  -4  20   4       64.00       73.27      7.19 o 
  -3  20   4        2.08        1.91      4.99 o 
  -2  20   4        9.75        4.92      4.98 o 
  -1  20   4       45.74       47.28      6.04 o 
   0  20   4        3.30       14.46      4.30 o 
   1  20   4       11.70       16.47      4.49 o 
   2  20   4        7.26        6.11      4.50 o 
   3  20   4       43.32       37.18      4.70 o 
   4  20   4        1.63        5.94      5.31 o 
   5  20   4        2.92       -1.13      5.87 o 
   6  20   4        3.71        0.72      6.37 o 
  -6  21   4        5.07        5.58      7.50 o 
  -5  21   4        9.52        9.63      8.16 o 
  -4  21   4        5.23       16.97      9.93 o 
  -3  21   4        7.10        6.95      6.09 o 
  -2  21   4       25.68       29.10      5.34 o 
  -1  21   4        4.73        4.62      5.25 o 
   0  21   4       23.67       21.87      5.37 o 
   1  21   4        9.00        8.56      5.59 o 
   2  21   4        1.47        7.80      5.75 o 
   3  21   4        0.48       10.34      5.59 o 
   4  21   4        1.10        1.23      5.74 o 
   5  21   4       10.91       15.72      7.09 o 
  -5  22   4        0.23        3.69     12.20 o 
  -4  22   4       23.25       21.00      9.57 o 
  -3  22   4        3.81       14.62      6.79 o 
  -2  22   4        4.14        6.29      5.43 o 
  -1  22   4        9.32        2.61      5.70 o 
   0  22   4       22.55       22.93      5.90 o 
   1  22   4        2.26        7.23      5.81 o 
   2  22   4        4.56       11.23      6.07 o 
   3  22   4        0.80        2.37      6.27 o 
   4  22   4        0.67        1.24      7.92 o 
  -4  23   4        0.26       10.18      9.62 o 
  -3  23   4       21.34       10.72      9.28 o 
  -2  23   4        2.45       10.10      7.09 o 
  -1  23   4        8.84        7.13      5.87 o 
   0  23   4        6.78        7.44      6.01 o 
   1  23   4       72.09       78.89      6.54 o 
   2  23   4       16.82       17.40      6.39 o 
   3  23   4        5.59       -0.05     10.99 o 
  -2  24   4        1.51        8.08     10.25 o 
  -1  24   4        2.52       17.76     11.17 o 
   0  24   4       12.71       12.62      6.36 o 
   1  24   4        0.09        3.66      6.47 o 
   2  24   4       22.11       30.47      7.91 o 
 -11   0   5       64.73       66.05      8.37 o 
  -9   0   5       95.08      130.84      7.09 o 
  -7   0   5     2045.06     1917.92     17.80 o 
  -5   0   5      783.54      668.25      9.24 o 
  -3   0   5      106.66      146.47      3.79 o 
  -1   0   5     7460.86     7698.25     62.41 o 
   1   0   5     3383.25     3285.64     32.40 o 
   3   0   5       59.60       51.12      2.60 o 
   5   0   5      215.45      162.09      4.76 o 
   7   0   5      417.00      482.81      7.84 o 
   9   0   5      387.25      460.46     13.59 o 
  11   0   5        0.07       -2.76      8.19 o 
 -12   1   5       68.74       72.53      6.48 o 
 -11   1   5       25.21       20.27      5.42 o 
 -10   1   5       36.50       42.48      5.06 o 
  -9   1   5     1065.56     1030.84     10.78 o 
  -8   1   5      102.09       90.16      3.34 o 
  -7   1   5      555.56      569.28      9.09 o 
  -6   1   5      718.38      667.05      6.06 o 
  -5   1   5      351.20      310.27      3.88 o 
  -4   1   5     1063.50     1042.31      7.15 o 
  -3   1   5     3479.70     3535.18     20.53 o 
  -2   1   5     1198.89     1325.00      8.34 o 
  -1   1   5     2046.64     1967.83     11.78 o 
   0   1   5     1434.07     1381.49      8.52 o 
   1   1   5     4108.78     4616.41     26.32 o 
   2   1   5      448.03      435.10      3.83 o 
   3   1   5     1284.10     1286.35      8.36 o 
   4   1   5        3.52        3.46      1.84 o 
   5   1   5       10.02       29.84      2.31 o 
   6   1   5      878.88      841.46      7.01 o 
   7   1   5       31.37       19.38      2.91 o 
   8   1   5       52.87       95.73      3.63 o 
   9   1   5        5.03        1.96      4.13 o 
  10   1   5       13.07        3.16      5.08 o 
  11   1   5       10.70       13.98      6.73 o 
 -12   2   5        0.88        2.53      5.87 o 
 -11   2   5       46.10       58.42      5.60 o 
 -10   2   5       91.72      101.41      6.04 o 
  -9   2   5       27.84       26.08      3.74 o 
  -8   2   5     1498.83     1487.53     11.95 o 
  -7   2   5      116.76      102.89      3.17 o 
  -6   2   5      188.16      209.42      4.47 o 
  -5   2   5     1324.25     1363.32      9.15 o 
  -4   2   5     2726.47     2771.29     16.57 o 
  -3   2   5       71.33       85.08      2.31 o 
  -2   2   5     3092.01     3136.50     18.22 o 
  -1   2   5       57.84       54.48      1.44 o 
   0   2   5     2164.19     2132.45     12.66 o 
   1   2   5      334.81      370.85      3.45 o 
   2   2   5     1467.56     1436.16      8.98 o 
   3   2   5        3.80        1.01      1.60 o 
   4   2   5     3161.08     3286.66     19.36 o 
   5   2   5      218.30      213.13      3.70 o 
   6   2   5      161.52      272.06      5.07 o 
   7   2   5       98.34       97.49      3.32 o 
   8   2   5      184.75      156.59      4.10 o 
   9   2   5       83.35       66.17      4.39 o 
  10   2   5       14.86       18.34      6.59 o 
  11   2   5       17.42       12.76      6.67 o 
 -12   3   5       59.06       62.77      7.49 o 
 -11   3   5        3.32       10.42      5.46 o 
 -10   3   5        5.26        9.09      7.18 o 
  -9   3   5      219.18      204.17      9.68 o 
  -8   3   5      117.81       96.31      4.87 o 
  -7   3   5     1015.91     1046.43      8.12 o 
  -6   3   5      281.99      250.54      4.10 o 
  -5   3   5       22.56       19.20      2.18 o 
  -4   3   5      197.25      179.79      3.02 o 
  -3   3   5     2960.03     2973.89     17.49 o 
  -2   3   5     2741.47     2874.75     15.39 o 
  -1   3   5     1150.16     1023.89      7.53 o 
   0   3   5     1013.67     1025.81      6.07 o 
   1   3   5      607.48      668.85      4.94 o 
   2   3   5      117.29       98.59      2.28 o 
   3   3   5     2258.97     2246.24     13.61 o 
   4   3   5       21.37       52.93      2.33 o 
   5   3   5      372.12      463.72      4.75 o 
   6   3   5      543.86      557.27      5.65 o 
   7   3   5        8.23        2.80      2.81 o 
   8   3   5        1.83        7.51      3.11 o 
   9   3   5       16.33       15.90      5.21 o 
  10   3   5        8.41       10.42      6.22 o 
  11   3   5        3.55       -6.25      6.45 o 
 -12   4   5       32.96       27.84      6.16 o 
 -11   4   5      186.78      197.20      6.65 o 
 -10   4   5      167.25      150.95      5.94 o 
  -9   4   5        1.20        5.68      3.85 o 
  -8   4   5        2.12        1.23      3.37 o 
  -7   4   5     1141.81     1081.39      9.62 o 
  -6   4   5      524.25      542.44      5.36 o 
  -5   4   5     1886.07     1843.69     11.82 o 
  -4   4   5      683.87      699.54      5.51 o 
  -3   4   5     2601.32     2700.04     16.83 o 
  -2   4   5      116.49      129.42      4.55 o 
  -1   4   5     6836.39     7178.03     44.73 o 
   0   4   5      623.64      764.48      4.75 o 
   1   4   5     2044.64     1961.29     11.82 o 
   2   4   5      162.16      166.87      2.66 o 
   3   4   5      218.60      212.62      3.19 o 
   4   4   5       70.62       83.62      2.78 o 
   5   4   5      396.17      321.95      4.68 o 
   6   4   5      668.64      691.69      7.25 o 
   7   4   5       23.27       14.63      3.05 o 
   8   4   5       30.06       37.83      3.93 o 
   9   4   5        5.24       23.79      5.61 o 
  10   4   5       33.98       23.21      6.26 o 
  11   4   5        6.38        5.34      6.85 o 
 -12   5   5       61.90       72.46      6.33 o 
 -11   5   5        4.46       -3.15      5.16 o 
 -10   5   5       83.95       84.38      5.45 o 
  -9   5   5       16.32       22.16      3.88 o 
  -8   5   5      233.74      194.83      7.70 o 
  -7   5   5        6.23        2.20      2.71 o 
  -6   5   5     2471.33     2434.12     16.60 o 
  -5   5   5      441.79      393.89      4.68 o 
  -4   5   5       58.58       47.17      3.48 o 
  -3   5   5     1604.60     1581.92      9.97 o 
  -2   5   5      778.43      800.78      6.56 o 
  -1   5   5      200.08      163.00      5.34 o 
   0   5   5      875.06      800.36      6.34 o 
   1   5   5      113.40      126.87      2.31 o 
   2   5   5      547.75      517.58      4.34 o 
   3   5   5       12.56       19.63      1.75 o 
   4   5   5      611.41      551.37      5.09 o 
   5   5   5      277.01      314.00      4.44 o 
   6   5   5       80.49       83.89      3.27 o 
   7   5   5       39.00       24.32      3.09 o 
   8   5   5      278.07      336.60      6.84 o 
   9   5   5        5.33        9.12      4.78 o 
  10   5   5       39.40       15.78      5.19 o 
  11   5   5        9.08        2.01      6.62 o 
 -12   6   5        0.71        0.34      6.31 o 
 -11   6   5       35.31       41.14      5.56 o 
 -10   6   5      239.17      221.02      6.84 o 
  -9   6   5       36.90       37.09      4.15 o 
  -8   6   5      735.98      730.62      7.91 o 
  -7   6   5        1.12        2.12      3.23 o 
  -6   6   5      342.12      357.55      4.57 o 
  -5   6   5     1008.23     1002.21      7.45 o 
  -4   6   5     1688.24     1680.15     10.78 o 
  -3   6   5        1.09        2.22      1.79 o 
  -2   6   5      137.41       96.18      2.76 o 
  -1   6   5     1287.58     1367.54      9.77 o 
   0   6   5        9.91        3.88      2.27 o 
   1   6   5        5.28        7.13      1.39 o 
   2   6   5      364.08      344.28      3.45 o 
   3   6   5       55.09       68.39      2.94 o 
   4   6   5     1124.86     1140.27      8.06 o 
   5   6   5     1537.75     1488.95     10.14 o 
   6   6   5      337.83      398.23      5.13 o 
   7   6   5        1.74        5.55      4.01 o 
   8   6   5       28.95       16.63      4.70 o 
   9   6   5       38.55       34.47      5.20 o 
  10   6   5        5.96        7.44      5.82 o 
  11   6   5        2.08       17.08     14.64 o 
 -11   7   5        0.39       -0.69      5.48 o 
 -10   7   5        0.03        6.15      4.51 o 
  -9   7   5      629.69      608.87      7.94 o 
  -8   7   5      388.09      367.20      6.31 o 
  -7   7   5     1374.70     1333.53     13.30 o 
  -6   7   5      331.37      299.13      4.43 o 
  -5   7   5       19.68       24.16      2.30 o 
  -4   7   5      124.86      124.40      2.99 o 
  -3   7   5     2785.56     2841.67     17.01 o 
  -2   7   5      915.13      963.68      7.74 o 
  -1   7   5      733.93      686.39      6.05 o 
   0   7   5        9.12        8.92      1.08 o 
   1   7   5      151.41      149.89      2.50 o 
   2   7   5       31.19       34.06      1.44 o 
   3   7   5      342.15      332.01      3.68 o 
   4   7   5       33.19       33.93      2.25 o 
   5   7   5      123.44      148.88      3.69 o 
   6   7   5      211.83      196.62      4.74 o 
   7   7   5       23.44       11.74      3.72 o 
   8   7   5        9.96       15.05      6.41 o 
   9   7   5        0.37        4.19      5.19 o 
  10   7   5       14.11       13.58      5.80 o 
 -11   8   5       44.82       49.60      5.90 o 
 -10   8   5       14.20       14.19      5.46 o 
  -9   8   5       31.30       19.83      4.16 o 
  -8   8   5       72.31       66.52      4.13 o 
  -7   8   5        7.33        9.43      3.56 o 
  -6   8   5        1.69        2.81      2.57 o 
  -5   8   5     1309.90     1300.89      9.46 o 
  -4   8   5      108.02      113.38      3.11 o 
  -3   8   5      268.78      234.38      4.08 o 
  -2   8   5       14.38       10.69      3.15 o 
  -1   8   5      860.77      940.73      7.54 o 
   0   8   5     1961.59     1936.23     11.92 o 
   1   8   5       51.77       52.23      1.62 o 
   2   8   5      597.55      573.37      5.64 o 
   3   8   5      278.29      273.19      4.62 o 
   4   8   5      530.15      476.88      5.73 o 
   5   8   5       67.83       53.61      3.39 o 
   6   8   5        3.30       -3.33      3.33 o 
   7   8   5        5.67        4.10      4.29 o 
   8   8   5        1.57        0.93      4.91 o 
   9   8   5       17.95        9.55      8.15 o 
  10   8   5       37.81       43.12      6.09 o 
 -11   9   5       39.46       54.36     10.31 o 
 -10   9   5      119.12      135.61      5.34 o 
  -9   9   5        8.00        4.42      4.75 o 
  -8   9   5       34.11       38.49      4.02 o 
  -7   9   5       74.40       88.30      4.02 o 
  -6   9   5     1089.23     1016.50      8.18 o 
  -5   9   5       12.20       13.49      2.54 o 
  -4   9   5      741.57      749.00      6.37 o 
  -3   9   5      174.54      151.24      3.25 o 
  -2   9   5      653.49      696.17      5.59 o 
  -1   9   5      354.50      301.68      2.95 o 
   0   9   5      680.13      658.94      5.22 o 
   1   9   5       56.57       52.62      2.43 o 
   2   9   5     1498.66     1425.41     10.60 o 
   3   9   5      309.59      302.12      5.78 o 
   4   9   5       59.74       48.23      3.21 o 
   5   9   5      288.59      275.16      5.74 o 
   6   9   5      226.95      224.30      5.33 o 
   7   9   5       33.03       36.00      4.81 o 
   8   9   5      104.47      137.49      5.77 o 
   9   9   5        2.99        2.09      5.39 o 
  10   9   5        0.13        7.45      5.78 o 
 -11  10   5       75.36       79.02      6.50 o 
 -10  10   5      252.52      251.88      8.62 o 
  -9  10   5      108.55      112.89      5.00 o 
  -8  10   5       48.23       70.48      4.64 o 
  -7  10   5      484.68      463.92      9.37 o 
  -6  10   5      921.96      856.30      8.37 o 
  -5  10   5      562.34      533.56      5.65 o 
  -4  10   5      462.04      451.41      5.19 o 
  -3  10   5       19.37       33.49      2.45 o 
  -2  10   5      624.48      582.32      5.22 o 
  -1  10   5     1318.28     1343.36      9.01 o 
   0  10   5      321.05      292.78      3.63 o 
   1  10   5      249.75      218.51      4.02 o 
   2  10   5       70.64       70.34      2.90 o 
   3  10   5       19.16       24.92      3.19 o 
   4  10   5      585.51      544.61     10.38 o 
   5  10   5      441.92      412.72      6.00 o 
   6  10   5      122.85      108.82      4.33 o 
   7  10   5       77.42      102.42      8.80 o 
   8  10   5       22.03       12.81      5.31 o 
   9  10   5        2.16       -5.94      5.94 o 
  10  10   5       97.02      100.75      8.45 o 
 -11  11   5        6.33        6.83      6.28 o 
 -10  11   5        7.46       13.34      5.67 o 
  -9  11   5       71.55       73.30      5.06 o 
  -8  11   5        6.99       11.62      4.31 o 
  -7  11   5        4.93        4.72      3.73 o 
  -6  11   5       13.81       13.08      3.47 o 
  -5  11   5       21.00       14.70      2.83 o 
  -4  11   5       79.09       83.74      3.78 o 
  -3  11   5      793.46      774.58      7.00 o 
  -2  11   5        3.29        1.96      2.19 o 
  -1  11   5     1599.99     1455.22      9.79 o 
   0  11   5       45.37       58.66      2.73 o 
   1  11   5       23.12       30.03      2.71 o 
   2  11   5       21.97       20.01      2.83 o 
   3  11   5       47.05       53.48      4.06 o 
   4  11   5      778.13      765.75      7.83 o 
   5  11   5        2.33        8.40      3.56 o 
   6  11   5       31.33       28.52      3.97 o 
   7  11   5        0.42       -0.02      4.98 o 
   8  11   5       62.92       57.82      5.55 o 
   9  11   5        9.51       13.38      6.19 o 
  10  11   5        9.24       14.60      6.60 o 
 -10  12   5        6.01       17.39      6.94 o 
  -9  12   5       11.50       16.48      4.77 o 
  -8  12   5      226.75      198.67      7.69 o 
  -7  12   5       47.93       53.50      4.79 o 
  -6  12   5      317.95      305.51      8.34 o 
  -5  12   5      753.92      716.87      6.77 o 
  -4  12   5      186.06      193.20      4.17 o 
  -3  12   5      231.04      258.77      5.73 o 
  -2  12   5      490.59      470.72      5.13 o 
  -1  12   5       13.89       18.93      2.93 o 
   0  12   5        1.75       12.30      2.29 o 
   1  12   5      570.08      539.48      6.23 o 
   2  12   5      919.25      896.36      8.15 o 
   3  12   5        8.85        8.79      3.16 o 
   4  12   5      398.06      393.54      6.26 o 
   5  12   5       23.29       18.05      3.75 o 
   6  12   5       63.33       66.46      4.84 o 
   7  12   5        1.93       10.71      4.99 o 
   8  12   5       22.93       26.42      6.00 o 
   9  12   5       14.73       16.11      8.40 o 
 -10  13   5        5.79       12.73      6.12 o 
  -9  13   5       37.34       44.94      5.82 o 
  -8  13   5       78.78       88.72      4.98 o 
  -7  13   5        7.07       11.74      4.23 o 
  -6  13   5      436.40      397.75      6.67 o 
  -5  13   5        1.20        3.19      3.63 o 
  -4  13   5      398.42      364.31      5.26 o 
  -3  13   5       11.01        5.81      2.86 o 
  -2  13   5      264.18      288.62      5.23 o 
  -1  13   5        2.16        4.37      2.47 o 
   0  13   5      184.26      185.88      4.41 o 
   1  13   5      204.82      201.60      4.76 o 
   2  13   5      131.62      118.11      3.87 o 
   3  13   5        2.41        0.02      3.38 o 
   4  13   5       14.16       16.93      3.68 o 
   5  13   5       43.42       54.82      5.22 o 
   6  13   5      202.22      202.58      7.83 o 
   7  13   5       15.28        4.19      6.44 o 
   8  13   5       25.07       27.15      5.78 o 
   9  13   5        1.97        4.97      5.98 o 
 -10  14   5       47.99       55.52      7.60 o 
  -9  14   5       39.81       41.84      6.24 o 
  -8  14   5        8.78       19.48      5.78 o 
  -7  14   5      162.70      162.37      9.45 o 
  -6  14   5       43.14       46.03      5.14 o 
  -5  14   5      171.33      170.61      4.18 o 
  -4  14   5       42.14       47.30      3.34 o 
  -3  14   5       74.34       70.58      3.18 o 
  -2  14   5       68.94       65.12      3.03 o 
  -1  14   5       15.64       19.26      2.61 o 
   0  14   5       25.30       23.93      3.13 o 
   1  14   5      275.70      257.62      6.53 o 
   2  14   5       35.50       36.86      3.56 o 
   3  14   5      127.08      106.24      4.43 o 
   4  14   5      191.49      218.45      5.35 o 
   5  14   5        3.43        3.15      6.27 o 
   6  14   5       52.61       55.95      5.24 o 
   7  14   5       45.47       70.44      5.92 o 
   8  14   5        4.40        7.04      5.88 o 
   9  14   5       22.06       31.54      6.67 o 
  -9  15   5       68.02       88.54      6.61 o 
  -8  15   5       23.13       29.82      5.74 o 
  -7  15   5       14.07       10.60      5.46 o 
  -6  15   5       41.60       53.00      8.61 o 
  -5  15   5      400.37      393.17     11.47 o 
  -4  15   5       28.60       34.83      3.88 o 
  -3  15   5      177.17      181.50      4.79 o 
  -2  15   5        5.74       13.39      2.93 o 
  -1  15   5       28.09       35.55      2.83 o 
   0  15   5      325.72      319.77      7.72 o 
   1  15   5      124.06      126.02      4.90 o 
   2  15   5        0.35        2.62      3.46 o 
   3  15   5        2.58        6.92      3.61 o 
   4  15   5       63.06       71.24      4.25 o 
   5  15   5        1.03        4.36      4.20 o 
   6  15   5        3.04        0.37      5.47 o 
   7  15   5        0.05       -5.51      5.70 o 
   8  15   5        3.11        0.16      6.23 o 
  -9  16   5        2.04        1.77      7.63 o 
  -8  16   5       10.74       17.91      5.98 o 
  -7  16   5       34.60       46.97      5.69 o 
  -6  16   5        5.92       10.33      5.02 o 
  -5  16   5       65.52       60.41      5.04 o 
  -4  16   5       95.63      106.22      4.43 o 
  -3  16   5       38.88       36.60      5.26 o 
  -2  16   5      558.15      540.29      8.14 o 
  -1  16   5        2.68        6.43      3.34 o 
   0  16   5        3.46        5.93      5.23 o 
   1  16   5      436.88      386.15      6.39 o 
   2  16   5        8.29        3.92      3.67 o 
   3  16   5        1.24        5.77      3.92 o 
   4  16   5       11.50       19.23      4.29 o 
   5  16   5       38.31       39.19      5.89 o 
   6  16   5       66.30       69.20      5.86 o 
   7  16   5        1.91       -4.67      5.95 o 
   8  16   5       62.11       61.89      6.90 o 
  -8  17   5        3.13       11.47      8.47 o 
  -7  17   5      160.85      144.90      6.76 o 
  -6  17   5       92.11      110.08      6.02 o 
  -5  17   5        3.55       -0.99      5.08 o 
  -4  17   5       41.86       26.34      4.44 o 
  -3  17   5        3.84        4.44      3.91 o 
  -2  17   5        3.69        2.46      4.53 o 
  -1  17   5       87.36       79.58      5.28 o 
   0  17   5      373.69      369.07      8.01 o 
   1  17   5      214.90      185.82      5.20 o 
   2  17   5      115.97      108.21      4.44 o 
   3  17   5        1.05        5.28      4.07 o 
   4  17   5        0.53        3.07      4.34 o 
   5  17   5        2.58        3.08      4.91 o 
   6  17   5        5.96       13.90      5.70 o 
   7  17   5        5.09        4.89      6.09 o 
  -8  18   5       18.59       24.45      7.94 o 
  -7  18   5        2.44        6.95      5.79 o 
  -6  18   5       20.10       14.37      5.57 o 
  -5  18   5        7.16        3.39      5.23 o 
  -4  18   5        0.48        5.66      4.80 o 
  -3  18   5        8.26        6.04      4.07 o 
  -2  18   5        1.51       -4.61      4.61 o 
  -1  18   5       92.77       96.52      5.41 o 
   0  18   5        2.80        7.97      4.91 o 
   1  18   5        5.31        8.75      5.00 o 
   2  18   5       41.54       36.23      5.39 o 
   3  18   5        5.83        3.16      4.60 o 
   4  18   5       15.67       28.30      6.59 o 
   5  18   5        7.93        1.08      8.36 o 
   6  18   5        1.79        7.66      6.05 o 
   7  18   5        2.01        6.02      6.51 o 
  -7  19   5        9.17       16.77      7.83 o 
  -6  19   5        2.94       -4.36      7.80 o 
  -5  19   5        8.16       12.66      5.41 o 
  -4  19   5       30.32       23.24      5.20 o 
  -3  19   5        7.48       10.94      5.23 o 
  -2  19   5        7.96        9.57      4.93 o 
  -1  19   5       51.78       58.80      5.40 o 
   0  19   5        4.59        6.59      5.14 o 
   1  19   5        0.14        5.30      5.17 o 
   2  19   5       21.72       12.14      8.35 o 
   3  19   5        1.60       -6.54      6.54 o 
   4  19   5        1.04        3.60      6.92 o 
   5  19   5        1.75        5.39      5.61 o 
   6  19   5       31.28       47.68      6.65 o 
  -7  20   5        8.77       16.41      8.24 o 
  -6  20   5       14.04        7.10      7.31 o 
  -5  20   5        3.81        3.53      5.94 o 
  -4  20   5       36.93       40.23      6.67 o 
  -3  20   5       57.49       53.11      5.52 o 
  -2  20   5       37.30       30.39      5.30 o 
  -1  20   5       74.36       67.75      5.57 o 
   0  20   5        3.74        7.73      6.12 o 
   1  20   5       27.51       21.73      5.54 o 
   2  20   5       17.74       27.61      5.82 o 
   3  20   5        1.29       -0.67      5.78 o 
   4  20   5        0.15       -7.13      7.26 o 
   5  20   5        2.81       -5.58      7.57 o 
   6  20   5        6.66       -2.51      8.31 o 
  -6  21   5        2.70       -3.72      9.87 o 
  -5  21   5        7.77       17.48      9.47 o 
  -4  21   5        2.15        7.05      6.55 o 
  -3  21   5      105.75      108.93      6.23 o 
  -2  21   5        6.40        8.18      5.46 o 
  -1  21   5        0.12        2.84      5.58 o 
   0  21   5        0.18       10.17      5.75 o 
   1  21   5        0.03        2.41      5.72 o 
   2  21   5        2.47        5.71      9.81 o 
   3  21   5        6.53        9.35      6.87 o 
   4  21   5        9.25       10.54      7.66 o 
   5  21   5        4.75       12.22     10.35 o 
  -5  22   5       12.58        1.37     14.46 o 
  -4  22   5       26.81       28.48     11.15 o 
  -3  22   5       12.06       14.36      5.76 o 
  -2  22   5        4.08        2.57      6.94 o 
  -1  22   5        5.32        4.02      8.14 o 
   0  22   5        3.06        3.02      8.35 o 
   1  22   5        0.69        2.28      5.93 o 
   2  22   5        1.79        3.95      6.35 o 
   3  22   5       12.54       20.14     10.14 o 
   4  22   5        2.06        0.26      8.81 o 
  -3  23   5       37.89       48.73     17.77 o 
  -2  23   5        4.06       11.41      5.96 o 
  -1  23   5        5.12        9.21      6.22 o 
   0  23   5        0.49        4.82      8.33 o 
   1  23   5        2.85       -0.88      6.41 o 
   2  23   5        8.03        5.01      6.60 o 
 -12   0   6      188.21      193.68     20.04 o 
 -10   0   6      119.28      133.09      8.03 o 
  -8   0   6       93.96       82.50      4.93 o 
  -6   0   6     3796.82     3731.45     31.55 o 
  -4   0   6     8946.69     9105.49     73.42 o 
  -2   0   6      649.36      831.43      8.39 o 
   0   0   6     4437.34     4529.79     36.71 o 
   2   0   6       10.35        5.14      3.80 o 
   4   0   6       49.98      101.77      3.74 o 
   6   0   6      277.36      277.91      6.70 o 
   8   0   6        8.38       -3.27      4.70 o 
  10   0   6       33.76        0.59      7.87 o 
 -12   1   6        2.34        2.59      6.29 o 
 -11   1   6      146.16      145.35      7.24 o 
 -10   1   6        2.36        1.92      4.66 o 
  -9   1   6       24.32       23.37      4.31 o 
  -8   1   6      348.10      347.33      6.17 o 
  -7   1   6     1113.52     1002.09      8.13 o 
  -6   1   6      124.12      133.84      4.21 o 
  -5   1   6      639.49      609.96      5.45 o 
  -4   1   6      247.81      226.80      3.76 o 
  -3   1   6      366.68      348.40      3.72 o 
  -2   1   6      890.96      839.75      5.94 o 
  -1   1   6      619.57      683.48      5.15 o 
   0   1   6      524.99      546.49      4.46 o 
   1   1   6     1257.86     1330.32      8.62 o 
   2   1   6      281.94      365.09      3.83 o 
   3   1   6       34.78       34.92      2.07 o 
   4   1   6      230.71      265.70      3.81 o 
   5   1   6       10.11        4.76      2.35 o 
   6   1   6      119.14      173.11      4.09 o 
   7   1   6        5.40       -0.48      3.02 o 
   8   1   6        4.77        0.38      3.82 o 
   9   1   6        5.05       14.42      4.29 o 
  10   1   6        6.27        3.45      5.52 o 
 -12   2   6        0.16       -1.77      6.03 o 
 -11   2   6       10.30       11.27      5.63 o 
 -10   2   6       26.35       18.04      4.96 o 
  -9   2   6      670.47      670.84      9.27 o 
  -8   2   6      212.93      203.00      5.27 o 
  -7   2   6      373.30      398.97      5.31 o 
  -6   2   6       61.70       53.66      3.17 o 
  -5   2   6       57.00       67.52      2.50 o 
  -4   2   6       64.30       63.80      2.21 o 
  -3   2   6     1699.51     1672.19     10.57 o 
  -2   2   6        9.69       12.97      1.43 o 
  -1   2   6     3170.89     3061.20     17.96 o 
   0   2   6      202.36      193.90      2.84 o 
   1   2   6       78.44       90.26      2.14 o 
   2   2   6      408.73      476.33      5.33 o 
   3   2   6      257.19      213.18      3.37 o 
   4   2   6      134.88      125.49      3.22 o 
   5   2   6      156.74      203.70      4.01 o 
   6   2   6      159.70      141.32      3.56 o 
   7   2   6       58.05       21.04      3.20 o 
   8   2   6       60.52       70.07      3.70 o 
   9   2   6        1.23       -3.02      4.41 o 
  10   2   6       39.28       36.30      6.62 o 
 -12   3   6       10.55       19.75      6.26 o 
 -11   3   6       87.69       85.53      6.01 o 
 -10   3   6      196.00      187.97      6.15 o 
  -9   3   6       22.25       29.23      4.08 o 
  -8   3   6      586.24      569.24      7.14 o 
  -7   3   6      876.43      830.08      7.20 o 
  -6   3   6      141.12      139.22      3.55 o 
  -5   3   6      345.97      296.94      7.64 o 
  -4   3   6     3510.96     3575.63     21.09 o 
  -3   3   6        6.10       15.90      1.63 o 
  -2   3   6     3740.99     3614.05     19.28 o 
  -1   3   6      143.82      174.52      3.79 o 
   0   3   6       15.62       53.02      1.79 o 
   1   3   6     1225.16     1232.33      8.14 o 
   2   3   6      561.35      502.42      5.97 o 
   3   3   6       12.93       10.24      1.95 o 
   4   3   6        4.50        7.22      2.16 o 
   5   3   6       13.99       12.30      2.68 o 
   6   3   6      105.82       59.85      3.03 o 
   7   3   6      247.51      198.06      4.59 o 
   8   3   6      294.00      243.54      5.30 o 
   9   3   6        8.65       -0.58      5.99 o 
  10   3   6        0.30       -4.24      6.18 o 
 -12   4   6       56.86       71.00      8.78 o 
 -11   4   6        2.53        9.95      5.38 o 
 -10   4   6      367.45      373.08     11.37 o 
  -9   4   6        6.50        4.46      3.92 o 
  -8   4   6       30.85       24.46      3.76 o 
  -7   4   6       66.42       63.65      3.11 o 
  -6   4   6     1888.92     1883.05     12.44 o 
  -5   4   6      172.00      160.88      3.51 o 
  -4   4   6      125.70      117.24      4.50 o 
  -3   4   6      288.66      264.10      3.39 o 
  -2   4   6        5.13       13.02      3.38 o 
  -1   4   6        1.22        1.65      2.38 o 
   0   4   6     1833.22     1883.34     10.54 o 
   1   4   6       34.70       36.10      3.08 o 
   2   4   6     1391.24     1462.92      9.51 o 
   3   4   6       17.56       16.49      2.40 o 
   4   4   6       26.91       51.65      3.27 o 
   5   4   6       81.20       66.38      3.22 o 
   6   4   6       18.32       12.45      2.93 o 
   7   4   6      132.45      107.08      3.53 o 
   8   4   6      127.43      194.29      6.39 o 
   9   4   6       48.11       55.28      5.32 o 
  10   4   6       15.16       25.55      6.60 o 
 -11   5   6      178.66      175.52      6.73 o 
 -10   5   6       39.04       43.10      5.25 o 
  -9   5   6        2.60        0.00      3.86 o 
  -8   5   6       86.12       96.74      4.28 o 
  -7   5   6      240.65      237.23      4.68 o 
  -6   5   6       63.50       70.64      2.99 o 
  -5   5   6     2452.81     2320.33     15.37 o 
  -4   5   6      188.05      181.76      4.57 o 
  -3   5   6      502.70      465.31      4.11 o 
  -2   5   6     1345.19     1391.75     10.20 o 
  -1   5   6     1200.47     1230.31      9.26 o 
   0   5   6      802.86      964.58      7.57 o 
   1   5   6     1323.00     1290.51      8.47 o 
   2   5   6        1.03        1.80      1.73 o 
   3   5   6      437.02      467.39      4.58 o 
   4   5   6        5.05        1.03      2.74 o 
   5   5   6     1121.45      984.06      7.64 o 
   6   5   6       42.62       66.42      4.58 o 
   7   5   6      265.05      297.06      5.97 o 
   8   5   6       30.44       30.37      4.75 o 
   9   5   6        5.13       17.57      5.26 o 
  10   5   6        0.16       10.65      8.66 o 
 -11   6   6       32.68       36.41      5.78 o 
 -10   6   6       35.45       33.07      4.69 o 
  -9   6   6       74.99       80.90      7.17 o 
  -8   6   6        2.22        2.04      3.62 o 
  -7   6   6       38.00       31.70      3.01 o 
  -6   6   6     1052.24      996.31      7.72 o 
  -5   6   6        2.27        1.00      2.31 o 
  -4   6   6      445.96      425.66      4.39 o 
  -3   6   6     2091.47     2082.90     14.50 o 
  -2   6   6      264.84      308.14      4.49 o 
  -1   6   6      278.25      255.82      7.08 o 
   0   6   6      213.71      224.37      3.70 o 
   1   6   6       47.47       63.99      2.05 o 
   2   6   6       94.07       94.48      2.45 o 
   3   6   6      145.04      139.55      3.09 o 
   4   6   6      613.47      574.48      5.55 o 
   5   6   6      337.68      406.61      5.96 o 
   6   6   6       43.14       41.24      3.56 o 
   7   6   6       82.98       47.74      4.17 o 
   8   6   6       10.23       15.05      5.58 o 
   9   6   6       35.71       36.66      5.46 o 
  10   6   6       50.51       48.89      8.23 o 
 -11   7   6        9.70        8.66      6.49 o 
 -10   7   6       29.46       27.83      4.76 o 
  -9   7   6       51.69       51.82      4.60 o 
  -8   7   6      673.15      687.73      7.90 o 
  -7   7   6      324.27      286.69      5.41 o 
  -6   7   6        1.46        2.99      2.74 o 
  -5   7   6       41.37       36.69      2.50 o 
  -4   7   6      944.43     1002.24      7.41 o 
  -3   7   6        7.42        7.12      2.61 o 
  -2   7   6     1663.92     1579.13     11.51 o 
  -1   7   6       84.76       87.17      2.80 o 
   0   7   6      180.16      150.70      3.35 o 
   1   7   6      168.31      157.51      3.58 o 
   2   7   6     1601.41     1476.50      9.66 o 
   3   7   6       99.02       92.30      3.15 o 
   4   7   6       26.71       21.53      2.52 o 
   5   7   6      739.47      681.52      7.14 o 
   6   7   6       73.68      110.13      6.27 o 
   7   7   6       25.32       33.67      4.87 o 
   8   7   6       18.90       36.22      5.18 o 
   9   7   6        2.74        7.45      7.19 o 
  10   7   6       25.29       32.55      6.30 o 
 -11   8   6        8.13        8.53      7.00 o 
 -10   8   6       29.24       43.58      5.55 o 
  -9   8   6      183.37      177.25      6.71 o 
  -8   8   6      168.42      156.14      4.80 o 
  -7   8   6      134.09      133.14      4.95 o 
  -6   8   6     1635.15     1611.64     11.11 o 
  -5   8   6      100.46      101.77      3.17 o 
  -4   8   6       12.75       17.28      3.00 o 
  -3   8   6      904.45      897.26      8.01 o 
  -2   8   6      588.32      661.46      6.69 o 
  -1   8   6        8.04        3.26      2.40 o 
   0   8   6     1157.37     1168.60      9.12 o 
   1   8   6      398.28      426.58      4.70 o 
   2   8   6      184.62      166.04      2.86 o 
   3   8   6      545.34      513.20      6.09 o 
   4   8   6      873.46      743.34      7.42 o 
   5   8   6       34.50       17.09      3.87 o 
   6   8   6       18.10       17.86      3.84 o 
   7   8   6       91.12       67.38      5.16 o 
   8   8   6       20.24       34.10      5.42 o 
   9   8   6        2.15        4.80      5.69 o 
  10   8   6        2.51       -6.18      6.18 o 
 -11   9   6       88.06       94.54     12.30 o 
 -10   9   6       14.20       18.23      8.28 o 
  -9   9   6        0.48        2.93      4.40 o 
  -8   9   6       11.44       10.68      3.95 o 
  -7   9   6       48.18       49.67      3.75 o 
  -6   9   6        1.36        2.31      2.86 o 
  -5   9   6      817.95      797.95      7.87 o 
  -4   9   6       32.64       32.55      2.56 o 
  -3   9   6       80.82       63.86      3.22 o 
  -2   9   6       72.08       75.25      3.04 o 
  -1   9   6      481.01      444.12      5.38 o 
   0   9   6        5.12        6.08      1.41 o 
   1   9   6      433.98      456.01      4.32 o 
   2   9   6       38.37       38.73      2.78 o 
   3   9   6     1094.07     1117.76      9.39 o 
   4   9   6      153.30      150.88      7.49 o 
   5   9   6       24.43       39.44      3.63 o 
   6   9   6      299.55      299.24      5.89 o 
   7   9   6       78.13       97.99      5.33 o 
   8   9   6       77.90       85.29      5.77 o 
   9   9   6       24.72        9.54      5.65 o 
  10   9   6        6.25       12.88      6.51 o 
 -11  10   6       42.23       41.04      7.47 o 
 -10  10   6       34.38       41.53      6.23 o 
  -9  10   6      227.72      251.79     11.42 o 
  -8  10   6       43.94       57.30      4.51 o 
  -7  10   6      106.62      112.69      4.34 o 
  -6  10   6      128.30      143.56      3.76 o 
  -5  10   6       59.30       63.21      2.99 o 
  -4  10   6      802.71      808.93      8.53 o 
  -3  10   6      487.48      472.12      7.21 o 
  -2  10   6       35.29       24.59      2.94 o 
  -1  10   6       45.61       45.69      3.38 o 
   0  10   6      435.32      414.86      4.10 o 
   1  10   6      174.76      175.62      3.69 o 
   2  10   6      500.80      491.26      7.73 o 
   3  10   6     2792.56     2780.54     21.04 o 
   4  10   6      524.43      501.85      6.27 o 
   5  10   6      131.35      146.55      5.31 o 
   6  10   6       34.39       39.05      4.32 o 
   7  10   6       21.98        9.04      4.90 o 
   8  10   6       15.47       23.99      5.60 o 
   9  10   6        8.12        8.59      5.77 o 
 -10  11   6      149.70      142.59      6.89 o 
  -9  11   6       36.58       38.59      5.80 o 
  -8  11   6      549.37      561.26     11.27 o 
  -7  11   6       62.70       52.47      5.09 o 
  -6  11   6       83.37       86.22      4.96 o 
  -5  11   6      365.41      361.88      5.95 o 
  -4  11   6      368.21      401.35      8.88 o 
  -3  11   6        0.58        1.49      3.23 o 
  -2  11   6        9.20        3.71      3.29 o 
  -1  11   6        1.84        2.04      2.89 o 
   0  11   6       47.60       44.03      2.56 o 
   1  11   6        0.06        3.49      2.68 o 
   2  11   6      697.48      686.02      8.93 o 
   3  11   6       58.82       72.02      4.55 o 
   4  11   6       59.86       69.36      4.50 o 
   5  11   6       78.10       65.66      4.15 o 
   6  11   6        5.09       -1.98      3.96 o 
   7  11   6       39.59       30.55      5.34 o 
   8  11   6        0.18       -0.89      5.49 o 
   9  11   6       72.90       85.92      6.74 o 
 -10  12   6       22.41       31.12      6.50 o 
  -9  12   6      140.06      134.58      6.74 o 
  -8  12   6        8.13        7.08      5.41 o 
  -7  12   6       98.38      106.56      7.17 o 
  -6  12   6       49.35       59.43      4.96 o 
  -5  12   6        5.09        5.46      3.43 o 
  -4  12   6      146.50      131.31      5.76 o 
  -3  12   6      469.28      470.14      6.41 o 
  -2  12   6      569.13      582.12      6.92 o 
  -1  12   6      238.02      206.64      4.59 o 
   0  12   6        8.54       10.41      3.47 o 
   1  12   6        0.49        1.70      2.75 o 
   2  12   6        1.13        3.79      3.08 o 
   3  12   6        4.04        0.70      3.23 o 
   4  12   6      131.26      137.55      4.45 o 
   5  12   6       36.10       19.30      3.99 o 
   6  12   6        2.10       -2.95      4.64 o 
   7  12   6        0.06       -2.49      5.33 o 
   8  12   6        0.81       -5.80      5.80 o 
   9  12   6        9.51       16.46      6.37 o 
 -10  13   6        4.13       11.64      6.38 o 
  -9  13   6        9.77       19.54      6.14 o 
  -8  13   6        2.94        3.88      5.34 o 
  -7  13   6      211.30      204.49      6.61 o 
  -6  13   6        3.43        2.47      4.67 o 
  -5  13   6      539.38      518.85      9.24 o 
  -4  13   6       13.49       12.64      3.59 o 
  -3  13   6       46.89       37.43      3.65 o 
  -2  13   6       48.85       53.68      3.47 o 
  -1  13   6      169.61      203.06      4.97 o 
   0  13   6       45.65       35.08      4.24 o 
   1  13   6      405.28      411.21      6.10 o 
   2  13   6      115.48      131.78      4.66 o 
   3  13   6       37.60       22.08      4.12 o 
   4  13   6       31.46       33.25      4.30 o 
   5  13   6       92.61       97.05      4.69 o 
   6  13   6        1.73        9.82      5.07 o 
   7  13   6       31.56       50.44      5.78 o 
   8  13   6       79.79       88.67      6.49 o 
  -9  14   6       47.86       53.37      6.42 o 
  -8  14   6        5.75        7.80      5.54 o 
  -7  14   6        0.01        1.72      6.54 o 
  -6  14   6       62.29       72.21      5.46 o 
  -5  14   6        9.24        4.58      3.91 o 
  -4  14   6       19.46       21.01      3.80 o 
  -3  14   6        1.26       -2.52      3.49 o 
  -2  14   6       69.31       46.75      3.63 o 
  -1  14   6      163.48      133.83      4.20 o 
   0  14   6       99.20      110.28      4.94 o 
   1  14   6        4.01        2.16      4.25 o 
   2  14   6       36.84       40.99      4.96 o 
   3  14   6        1.36        3.89      3.67 o 
   4  14   6       14.98       19.51      4.10 o 
   5  14   6        0.21       -2.75      4.14 o 
   6  14   6       36.76       45.31      5.48 o 
   7  14   6       28.61       54.31      5.95 o 
   8  14   6        0.53        4.45      6.25 o 
  -9  15   6       55.05       67.82      6.74 o 
  -8  15   6       18.69       28.27      6.02 o 
  -7  15   6        1.02        4.52      6.49 o 
  -6  15   6       48.95       47.65      5.48 o 
  -5  15   6        5.70       13.72      4.94 o 
  -4  15   6      137.80      164.07      6.63 o 
  -3  15   6       35.26       35.95      3.97 o 
  -2  15   6      287.99      259.56      6.73 o 
  -1  15   6      158.23      160.15      5.55 o 
   0  15   6        3.65        7.86      4.45 o 
   1  15   6        9.69       16.14      4.79 o 
   2  15   6        0.46       -3.86      4.80 o 
   3  15   6        3.36        7.30      3.85 o 
   4  15   6      109.14      119.83      4.94 o 
   5  15   6       12.45       16.32      4.48 o 
   6  15   6       11.08       15.96      5.55 o 
   7  15   6       45.85       54.64      6.06 o 
   8  15   6        0.15       -3.03      6.31 o 
  -9  16   6       84.83       83.40     10.29 o 
  -8  16   6        7.96       14.57      6.09 o 
  -7  16   6       85.48       59.64      5.98 o 
  -6  16   6        3.02       -1.60      5.63 o 
  -5  16   6        5.62        1.41      5.03 o 
  -4  16   6        0.36       -0.04      3.99 o 
  -3  16   6      195.31      191.92      5.50 o 
  -2  16   6        1.31        0.80      4.59 o 
  -1  16   6       74.95       73.05      5.05 o 
   0  16   6       40.42       30.28      4.74 o 
   1  16   6      167.81      172.81      5.88 o 
   2  16   6        9.35        6.83      5.49 o 
   3  16   6      102.12       86.27      5.64 o 
   4  16   6       38.74       27.56      5.64 o 
   5  16   6       25.83       36.83      6.57 o 
   6  16   6       22.70       25.93      5.73 o 
   7  16   6       18.22       19.97      5.97 o 
  -8  17   6        6.35        4.06      6.25 o 
  -7  17   6        4.34        9.51      6.76 o 
  -6  17   6       14.66       16.28      5.71 o 
  -5  17   6        1.77        9.68      5.21 o 
  -4  17   6        0.88       -0.35      4.20 o 
  -3  17   6        0.16        4.40      5.04 o 
  -2  17   6        3.64        5.06      4.88 o 
  -1  17   6        1.33        7.09      4.74 o 
   0  17   6       13.36       13.59      4.94 o 
   1  17   6        1.70        3.03      5.08 o 
   2  17   6       39.94       46.95      5.54 o 
   3  17   6        0.05       -0.12      5.16 o 
   4  17   6       16.05       13.05      5.65 o 
   5  17   6        0.12       -0.86      6.65 o 
   6  17   6        0.09       -7.11      7.11 o 
   7  17   6        6.80       -1.91      8.14 o 
  -8  18   6        9.65       30.32     16.38 o 
  -7  18   6        1.45       15.49      6.37 o 
  -6  18   6       52.07       53.64      6.10 o 
  -5  18   6       81.71       90.02      6.09 o 
  -4  18   6        0.97        0.97      5.83 o 
  -3  18   6       11.34       10.22      5.05 o 
  -2  18   6       15.56       13.28      4.99 o 
  -1  18   6       78.22       79.96      5.43 o 
   0  18   6        7.06        4.29      5.19 o 
   1  18   6       12.02        7.81      5.53 o 
   2  18   6       12.45       14.85      5.36 o 
   3  18   6        5.97        8.88      5.76 o 
   4  18   6       10.42        8.69      5.66 o 
   5  18   6        4.94        0.78      7.08 o 
   6  18   6       28.97       21.46      8.07 o 
  -7  19   6       27.70       29.43      6.54 o 
  -6  19   6       16.92       19.45      6.17 o 
  -5  19   6       17.05       26.49      6.90 o 
  -4  19   6        2.60        0.47      6.23 o 
  -3  19   6        0.83        6.89      5.09 o 
  -2  19   6        2.05        3.45      5.73 o 
  -1  19   6       79.42       85.35      5.69 o 
   0  19   6        1.73       -1.29      5.28 o 
   1  19   6       38.17       31.14      5.59 o 
   2  19   6        1.34       10.36      5.84 o 
   3  19   6        8.56       15.13      5.83 o 
   4  19   6       13.46       17.63      7.06 o 
   5  19   6       11.50        8.97      7.30 o 
   6  19   6        0.04       -6.66     14.14 o 
  -6  20   6        0.03       -2.91      6.93 o 
  -5  20   6       30.38       28.36      7.35 o 
  -4  20   6       70.95       75.37      7.15 o 
  -3  20   6       15.39        9.95      7.49 o 
  -2  20   6       23.67       20.30      5.37 o 
  -1  20   6       12.01       13.61      5.68 o 
   0  20   6        0.34        6.97      5.52 o 
   1  20   6        0.40        4.17      5.69 o 
   2  20   6        2.46        2.81      7.49 o 
   3  20   6       10.04        8.74      7.29 o 
   4  20   6        7.50       12.23      7.66 o 
   5  20   6       16.44       11.86      8.05 o 
  -5  21   6        3.24       11.99      7.56 o 
  -4  21   6        4.15       19.12      7.12 o 
  -3  21   6        1.67        3.27      6.20 o 
  -2  21   6       13.36       25.12      5.96 o 
  -1  21   6       51.72       41.19      5.94 o 
   0  21   6       11.07       14.91      5.86 o 
   1  21   6        0.11        5.97      9.20 o 
   2  21   6       11.39       11.16      6.22 o 
   3  21   6        0.19        6.50      7.06 o 
   4  21   6        6.19        0.97      7.51 o 
  -4  22   6       22.66       21.62      7.61 o 
  -3  22   6       48.81       59.26      9.86 o 
  -2  22   6       31.30       51.93      8.45 o 
  -1  22   6        0.65        9.93      6.09 o 
   0  22   6       25.60       20.89      6.26 o 
   1  22   6        1.19        0.12      6.27 o 
   2  22   6        5.05       17.52      6.65 o 
   3  22   6        4.33        2.35      7.90 o 
  -2  23   6        7.30       19.28      6.44 o 
  -1  23   6        3.60       12.17      8.35 o 
   0  23   6        3.58       18.75      6.54 o 
   1  23   6        1.78        7.52      7.48 o 
 -11   0   7      284.88      258.07     10.91 o 
  -9   0   7      193.27      198.29      8.83 o 
  -7   0   7      527.55      503.08      8.39 o 
  -5   0   7     1837.68     1846.06     20.56 o 
  -3   0   7      716.32      669.07      7.68 o 
  -1   0   7      762.28      720.08      7.81 o 
   1   0   7     2107.88     2247.78     19.42 o 
   3   0   7      147.80      224.30     14.84 o 
   5   0   7      326.50      252.28      6.36 o 
   7   0   7      124.71      149.42      5.81 o 
   9   0   7       33.22       41.02      7.63 o 
 -11   1   7        0.28       -2.97      5.50 o 
 -10   1   7      112.50      129.36      5.83 o 
  -9   1   7       32.65       29.77      4.58 o 
  -8   1   7       28.62       23.33      3.37 o 
  -7   1   7       80.74       89.74      3.34 o 
  -6   1   7      815.66      790.51      6.97 o 
  -5   1   7      419.12      401.00      4.78 o 
  -4   1   7      189.64      148.70      3.39 o 
  -3   1   7      450.27      478.95      4.59 o 
  -2   1   7       72.13       77.08      2.61 o 
  -1   1   7      103.07      123.26      3.98 o 
   0   1   7     1160.97     1166.41      9.48 o 
   1   1   7       83.07       90.91      3.89 o 
   2   1   7       37.95       51.57      2.36 o 
   3   1   7      305.37      301.00      4.25 o 
   4   1   7      138.23       78.18      2.83 o 
   5   1   7       92.83       46.66      2.64 o 
   6   1   7       44.18       40.63      4.73 o 
   7   1   7       97.55       69.94      3.65 o 
   8   1   7        8.50        5.70      3.61 o 
   9   1   7        3.47        1.73      4.51 o 
  10   1   7        0.99       -0.50     12.37 o 
 -11   2   7        3.54       19.69      5.65 o 
 -10   2   7      219.83      203.31      6.32 o 
  -9   2   7       37.62       38.61      4.26 o 
  -8   2   7      717.83      727.15      7.24 o 
  -7   2   7       73.52       65.01      3.24 o 
  -6   2   7        4.34        3.46      2.74 o 
  -5   2   7       79.65       87.06      2.75 o 
  -4   2   7      238.94      248.15      3.83 o 
  -3   2   7        1.26       -0.57      1.83 o 
  -2   2   7     2011.56     1943.97     12.04 o 
  -1   2   7       27.53       30.53      1.91 o 
   0   2   7      398.95      436.90      4.34 o 
   1   2   7       18.47       25.78      2.18 o 
   2   2   7      604.92      559.02      5.13 o 
   3   2   7       24.49       32.72      2.32 o 
   4   2   7      375.27      420.59      4.93 o 
   5   2   7        0.10        7.19      2.64 o 
   6   2   7       84.83      146.39      3.83 o 
   7   2   7       13.27       17.57      3.41 o 
   8   2   7        0.27        1.75      3.61 o 
   9   2   7       41.34       26.25      5.17 o 
  10   2   7        0.68       -0.33      6.36 o 
 -11   3   7       28.72       33.47      7.19 o 
 -10   3   7        4.20        7.69      6.74 o 
  -9   3   7      860.79      824.63      8.83 o 
  -8   3   7       53.26       53.32      3.85 o 
  -7   3   7      696.69      650.15      6.99 o 
  -6   3   7      195.26      187.72      4.12 o 
  -5   3   7       46.34       41.57      2.85 o 
  -4   3   7      255.40      239.69      4.45 o 
  -3   3   7     2722.70     2704.61     16.34 o 
  -2   3   7        4.18        0.63      1.40 o 
  -1   3   7      625.81      547.13      5.35 o 
   0   3   7      602.49      615.91      5.13 o 
   1   3   7      445.50      415.74      4.37 o 
   2   3   7      111.96      102.01      3.43 o 
   3   3   7      518.90      518.25      5.14 o 
   4   3   7        0.23        4.51      2.44 o 
   5   3   7      936.30     1030.40     10.52 o 
   6   3   7      407.13      370.91      6.62 o 
   7   3   7      200.13      264.20      6.37 o 
   8   3   7        0.06        5.41      4.17 o 
   9   3   7       57.72       50.86      8.10 o 
  10   3   7        3.21       -2.31      6.47 o 
 -11   4   7       64.06       76.91      6.14 o 
 -10   4   7        0.16        7.81      5.11 o 
  -9   4   7      125.67      132.68      4.85 o 
  -8   4   7      257.11      221.40      5.51 o 
  -7   4   7      272.73      267.15      4.99 o 
  -6   4   7       78.63       83.97      3.69 o 
  -5   4   7     1316.10     1307.14      9.30 o 
  -4   4   7      825.86      820.24      6.55 o 
  -3   4   7      157.07      188.21      3.10 o 
  -2   4   7      130.28      157.87      3.93 o 
  -1   4   7       67.79       66.02      2.81 o 
   0   4   7      302.49      294.02      3.66 o 
   1   4   7      200.82      186.77      3.44 o 
   2   4   7      496.14      494.23      4.77 o 
   3   4   7      129.07      181.61      3.97 o 
   4   4   7      100.49      112.95      3.26 o 
   5   4   7      121.13       84.82      3.50 o 
   6   4   7       19.64       15.53      3.16 o 
   7   4   7        0.45        8.15      4.38 o 
   8   4   7        1.03       -0.36      4.87 o 
   9   4   7        0.57       11.47      5.30 o 
  10   4   7        1.69        2.13      7.15 o 
 -11   5   7       49.96       57.30      7.27 o 
 -10   5   7      245.02      255.99      7.41 o 
  -9   5   7      281.89      277.71      7.04 o 
  -8   5   7       15.26       19.06      3.88 o 
  -7   5   7        9.52       14.03      3.06 o 
  -6   5   7     1117.04     1090.19      9.13 o 
  -5   5   7      169.27      145.07      3.82 o 
  -4   5   7      334.35      315.03      5.20 o 
  -3   5   7      240.39      261.20      4.58 o 
  -2   5   7       19.78       37.06      2.69 o 
  -1   5   7       30.07       27.79      3.06 o 
   0   5   7     1734.93     1744.80     12.58 o 
   1   5   7      163.89      185.88      3.27 o 
   2   5   7      793.21      789.35      7.30 o 
   3   5   7       46.75       55.59      2.70 o 
   4   5   7       13.00        4.44      2.52 o 
   5   5   7        0.42       -0.53      2.80 o 
   6   5   7        1.29        4.35      3.66 o 
   7   5   7       13.77       22.85      4.86 o 
   8   5   7       16.00       11.05      5.38 o 
   9   5   7        6.29       10.43      5.50 o 
  10   5   7        1.39       -7.21      7.21 o 
 -11   6   7      104.41       99.11      7.54 o 
 -10   6   7      149.60      158.44      9.97 o 
  -9   6   7        7.27        4.75      4.37 o 
  -8   6   7      130.75      151.98      4.64 o 
  -7   6   7        0.61       -2.96      2.96 o 
  -6   6   7       18.52       14.88      2.83 o 
  -5   6   7      449.16      424.38      4.96 o 
  -4   6   7      430.70      452.16      5.61 o 
  -3   6   7       56.16       45.83      2.95 o 
  -2   6   7     2580.83     2590.33     17.68 o 
  -1   6   7      337.46      344.14      7.30 o 
   0   6   7      244.91      224.85      4.14 o 
   1   6   7      134.16      133.27      3.07 o 
   2   6   7      278.70      243.84      4.31 o 
   3   6   7        0.55       -2.22      2.25 o 
   4   6   7        2.02        8.76      3.06 o 
   5   6   7      186.96      212.28      5.07 o 
   6   6   7       10.54       -0.93      3.58 o 
   7   6   7       85.07      106.14      4.73 o 
   8   6   7        8.41        1.37      5.08 o 
   9   6   7        0.33       -5.41      5.57 o 
  10   6   7        0.31       -6.97     14.98 o 
 -11   7   7        8.81       15.79      7.17 o 
 -10   7   7       51.33       76.45      6.29 o 
  -9   7   7      218.70      221.73     10.31 o 
  -8   7   7        0.76        8.76      5.35 o 
  -7   7   7      175.86      187.64      4.89 o 
  -6   7   7      214.96      223.09      4.39 o 
  -5   7   7        2.20        6.04      3.25 o 
  -4   7   7       89.89       71.77      5.19 o 
  -3   7   7      946.62      932.74      8.29 o 
  -2   7   7        9.07       14.04      2.83 o 
  -1   7   7      294.30      260.12      6.36 o 
   0   7   7      468.40      449.70      9.81 o 
   1   7   7      571.73      591.26      5.71 o 
   2   7   7      784.98      759.10      6.19 o 
   3   7   7      362.23      334.92      5.09 o 
   4   7   7       91.21       88.91      3.70 o 
   5   7   7       68.52       93.90      3.97 o 
   6   7   7        9.49        7.61      3.81 o 
   7   7   7       21.87       42.16      4.39 o 
   8   7   7        6.19        1.04      5.19 o 
   9   7   7       12.97       17.11      5.94 o 
 -11   8   7      113.03      136.92      8.03 o 
 -10   8   7       10.25       16.58      6.04 o 
  -9   8   7       14.97       17.98      5.41 o 
  -8   8   7      814.61      727.00      9.44 o 
  -7   8   7      554.47      538.73      8.18 o 
  -6   8   7       98.58       95.71      4.10 o 
  -5   8   7      671.24      635.52      9.39 o 
  -4   8   7      214.23      228.20      7.12 o 
  -3   8   7        1.41        1.14      2.97 o 
  -2   8   7      183.38      156.68      5.32 o 
  -1   8   7      268.84      276.62      4.67 o 
   0   8   7        6.23       10.41      2.59 o 
   1   8   7      257.43      262.58      3.73 o 
   2   8   7      829.73      785.83      7.25 o 
   3   8   7      243.85      277.42      5.03 o 
   4   8   7      552.10      554.99      6.72 o 
   5   8   7        5.67        9.96      3.54 o 
   6   8   7        2.02        0.89      3.80 o 
   7   8   7      114.02      128.61      5.79 o 
   8   8   7        2.34        3.68      5.49 o 
   9   8   7        7.59       19.97      6.12 o 
 -11   9   7       23.69       34.86      9.68 o 
 -10   9   7       11.18       18.68      6.10 o 
  -9   9   7        5.25       19.28      5.55 o 
  -8   9   7       39.40       44.28      5.43 o 
  -7   9   7      102.66      109.68      5.43 o 
  -6   9   7      297.39      322.37      6.01 o 
  -5   9   7       69.92       64.47      4.04 o 
  -4   9   7     1019.23      908.05      8.65 o 
  -3   9   7       27.56       26.28      3.23 o 
  -2   9   7       32.47       21.42      3.01 o 
  -1   9   7       26.43       33.50      2.98 o 
   0   9   7      509.89      490.55      7.99 o 
   1   9   7        8.50        6.63      1.83 o 
   2   9   7       14.09       14.32      2.77 o 
   3   9   7     1532.90     1493.76     11.73 o 
   4   9   7        0.47        5.40      3.38 o 
   5   9   7        3.46        5.75      3.62 o 
   6   9   7        4.54       -0.64      3.91 o 
   7   9   7        7.74       15.21      5.20 o 
   8   9   7        8.43       16.64      5.73 o 
   9   9   7        9.65       17.11      6.10 o 
 -10  10   7       16.60       26.80      8.55 o 
  -9  10   7        4.30        4.64      5.46 o 
  -8  10   7      262.82      263.61      7.59 o 
  -7  10   7        1.59        4.53      4.81 o 
  -6  10   7      148.40      143.94      5.93 o 
  -5  10   7      123.58      135.09      4.26 o 
  -4  10   7      480.80      492.45      6.68 o 
  -3  10   7       12.31        6.98      3.45 o 
  -2  10   7       95.86      100.32      3.63 o 
  -1  10   7        4.86       11.41      2.99 o 
   0  10   7      425.20      408.38      5.72 o 
   1  10   7        7.12        4.47      3.72 o 
   2  10   7      461.02      449.75      5.69 o 
   3  10   7      237.76      224.10      4.91 o 
   4  10   7       76.89       81.91      4.22 o 
   5  10   7       14.40       10.73      3.82 o 
   6  10   7       29.46       17.60      4.34 o 
   7  10   7       12.21       13.12      5.31 o 
   8  10   7        0.20       -6.09      6.09 o 
   9  10   7        0.02       -1.14      6.08 o 
 -10  11   7       43.88       48.24      6.41 o 
  -9  11   7       83.99       96.91      7.69 o 
  -8  11   7        8.81        2.79      6.39 o 
  -7  11   7      386.11      346.62      8.60 o 
  -6  11   7        6.07       -0.53      4.60 o 
  -5  11   7      161.06      176.94      4.81 o 
  -4  11   7      223.76      208.99      6.25 o 
  -3  11   7      615.33      628.58      7.38 o 
  -2  11   7      121.88      111.23      3.87 o 
  -1  11   7       44.06       49.53      4.72 o 
   0  11   7        1.89        0.36      3.20 o 
   1  11   7      131.75      147.35      5.63 o 
   2  11   7      461.44      462.03      8.15 o 
   3  11   7      216.33      211.95      5.93 o 
   4  11   7       55.44       57.36      3.90 o 
   5  11   7       37.42       54.58      4.28 o 
   6  11   7       33.82       39.60      4.59 o 
   7  11   7        0.02       10.74      5.39 o 
   8  11   7        6.73        9.31      5.95 o 
 -10  12   7        0.34       10.76      6.50 o 
  -9  12   7      113.39      110.01      6.54 o 
  -8  12   7       46.43       49.06      5.66 o 
  -7  12   7      195.90      189.10      6.41 o 
  -6  12   7       11.98       14.78      4.98 o 
  -5  12   7       27.47       34.74      3.89 o 
  -4  12   7       26.57       32.08      3.80 o 
  -3  12   7       17.37       10.09      3.54 o 
  -2  12   7      422.98      382.96      5.84 o 
  -1  12   7      134.50      131.44      4.25 o 
   0  12   7       26.37       22.29      4.22 o 
   1  12   7       30.81       31.65      4.93 o 
   2  12   7       56.13       59.79      4.62 o 
   3  12   7       29.26       20.40      3.51 o 
   4  12   7        8.68        6.62      3.77 o 
   5  12   7       47.30       57.58      4.46 o 
   6  12   7       49.03       72.36      5.49 o 
   7  12   7       38.36       48.57      6.00 o 
   8  12   7       62.25       71.28      6.66 o 
  -9  13   7       13.50       21.46      6.26 o 
  -8  13   7        9.55       17.51      5.79 o 
  -7  13   7       47.79       47.68      5.73 o 
  -6  13   7      105.02      112.76      5.60 o 
  -5  13   7        8.65       12.19      4.04 o 
  -4  13   7       38.72       33.45      3.89 o 
  -3  13   7       80.85       82.80      4.18 o 
  -2  13   7       39.85       42.56      3.64 o 
  -1  13   7        0.14       -0.41      4.17 o 
   0  13   7      144.85      137.30      6.29 o 
   1  13   7      367.83      347.47      6.89 o 
   2  13   7        1.96       -0.23      4.69 o 
   3  13   7       46.15       44.08      4.84 o 
   4  13   7       10.63       -0.64      4.96 o 
   5  13   7       67.43       60.19      4.64 o 
   6  13   7       16.19        8.92      5.17 o 
   7  13   7        8.47       15.32      6.01 o 
   8  13   7        0.27       -3.45      6.13 o 
  -9  14   7       16.58       25.95      6.41 o 
  -8  14   7        0.40        5.69      5.91 o 
  -7  14   7        8.73       16.03      5.65 o 
  -6  14   7        3.76        9.72      5.28 o 
  -5  14   7       77.73       80.47      4.39 o 
  -4  14   7       52.84       52.53      4.07 o 
  -3  14   7       17.75        9.77      3.73 o 
  -2  14   7       72.13       79.20      4.26 o 
  -1  14   7       40.94       46.25      4.56 o 
   0  14   7      218.70      186.94      6.20 o 
   1  14   7       82.86       68.73      5.40 o 
   2  14   7        1.25       -1.09      4.55 o 
   3  14   7       22.31       26.77      5.06 o 
   4  14   7       20.16        7.83      5.10 o 
   5  14   7      156.87      136.74      7.09 o 
   6  14   7       21.18        5.05      6.85 o 
   7  14   7       34.08       37.45      7.77 o 
  -9  15   7       78.34       85.16      7.33 o 
  -8  15   7        1.76        6.72      5.98 o 
  -7  15   7        7.15        3.04      9.81 o 
  -6  15   7       32.37       39.03      5.72 o 
  -5  15   7       15.11       23.26      5.18 o 
  -4  15   7        0.47        1.13      4.16 o 
  -3  15   7       24.51       27.70      4.11 o 
  -2  15   7       61.90       50.79      4.76 o 
  -1  15   7       77.24       55.71      5.99 o 
   0  15   7        6.29        8.18      4.78 o 
   1  15   7       63.16       67.18      5.10 o 
   2  15   7        2.00        4.41      5.05 o 
   3  15   7       22.11       15.14      5.29 o 
   4  15   7        1.44        1.05      5.43 o 
   5  15   7       29.17       14.39      5.93 o 
   6  15   7        5.77        9.24      6.97 o 
   7  15   7       43.22       30.52      7.98 o 
  -8  16   7       74.35       89.89      8.15 o 
  -7  16   7        4.74       13.55      6.01 o 
  -6  16   7       27.76       28.96      5.65 o 
  -5  16   7        7.82       15.07      5.24 o 
  -4  16   7       17.19       25.13      4.41 o 
  -3  16   7       23.60       27.42      5.15 o 
  -2  16   7       15.07       16.82      4.88 o 
  -1  16   7        2.33        9.31      4.87 o 
   0  16   7        0.93       -4.62      4.97 o 
   1  16   7        1.41        5.34      5.16 o 
   2  16   7        1.22        8.30      5.48 o 
   3  16   7       37.76       39.23      5.75 o 
   4  16   7        4.34       14.22      5.66 o 
   5  16   7        3.54       16.65      6.92 o 
   6  16   7        0.23       -4.00      8.66 o 
   7  16   7        1.21       -2.71      7.76 o 
  -8  17   7       33.26       40.16      6.80 o 
  -7  17   7        9.71       14.22      6.06 o 
  -6  17   7       45.03       39.53      5.91 o 
  -5  17   7       26.24       22.06      5.54 o 
  -4  17   7        0.35        1.53      5.02 o 
  -3  17   7       70.24       76.58      5.58 o 
  -2  17   7       14.28       10.09      5.07 o 
  -1  17   7       26.63       33.60      5.30 o 
   0  17   7       46.99       44.97      5.38 o 
   1  17   7       22.16       17.16      5.35 o 
   2  17   7        0.23       -3.27      5.31 o 
   3  17   7        2.91        8.29      5.52 o 
   4  17   7       21.92       23.47      6.24 o 
   5  17   7        0.03        0.48      7.02 o 
   6  17   7        0.15       -1.60      7.37 o 
  -7  18   7       39.88       57.62      6.77 o 
  -6  18   7       11.32       13.66      6.29 o 
  -5  18   7       46.24       42.43      6.86 o 
  -4  18   7        3.27       -4.62      5.18 o 
  -3  18   7       16.70       14.49      5.38 o 
  -2  18   7        0.40        3.57      5.32 o 
  -1  18   7      100.63       97.03      6.03 o 
   0  18   7       28.17       37.93      5.55 o 
   1  18   7        0.82        4.35      5.46 o 
   2  18   7        6.67        6.43      5.70 o 
   3  18   7        0.28        2.74      5.99 o 
   4  18   7       25.47       37.06      6.38 o 
   5  18   7        4.80        0.36      7.75 o 
  -6  19   7       81.13       94.31      7.71 o 
  -5  19   7       15.15       15.43      7.28 o 
  -4  19   7       39.17       44.60      7.04 o 
  -3  19   7        3.71        4.58      5.55 o 
  -2  19   7        3.96       12.28      5.77 o 
  -1  19   7       43.89       46.63      5.88 o 
   0  19   7        0.60        9.85      6.64 o 
   1  19   7        5.73        4.04      5.74 o 
   2  19   7       16.91       29.81      7.80 o 
   3  19   7        0.16       -5.13      6.09 o 
   4  19   7        6.18       10.45      7.22 o 
   5  19   7        0.47        1.56      7.63 o 
  -5  20   7       14.98        7.81      7.74 o 
  -4  20   7       10.34        7.26      6.97 o 
  -3  20   7        0.35        9.71      5.94 o 
  -2  20   7       17.67       16.23      5.68 o 
  -1  20   7        1.52       -2.93      5.62 o 
   0  20   7       13.99       13.25      6.19 o 
   1  20   7        5.16       15.01      6.23 o 
   2  20   7        0.34       -1.23      6.27 o 
   3  20   7        0.07        2.46      6.19 o 
   4  20   7        5.55        4.34     13.43 o 
  -4  21   7       25.62       38.13      7.74 o 
  -3  21   7        7.56       15.37      7.80 o 
  -2  21   7       11.86       10.52      6.17 o 
  -1  21   7        7.31       12.16      6.15 o 
   0  21   7        0.59        6.42      6.21 o 
   1  21   7        0.01       -1.98      6.38 o 
   2  21   7        1.44        4.97      8.75 o 
   3  21   7        2.00        3.69      6.77 o 
  -2  22   7        1.38        2.01      8.10 o 
  -1  22   7       12.76        8.33      6.34 o 
   0  22   7        0.11        7.46      8.05 o 
   1  22   7       40.80       58.08      7.05 o 
 -10   0   8      248.16      263.61     12.20 o 
  -8   0   8        6.57        4.22      5.58 o 
  -6   0   8      358.81      385.11      7.41 o 
  -4   0   8       16.51       15.14      3.39 o 
  -2   0   8       16.74       16.68      3.09 o 
   0   0   8      833.73      748.54      8.74 o 
   2   0   8      268.45      289.44      5.90 o 
   4   0   8      613.03      672.58      9.18 o 
   6   0   8       58.36       36.56      6.07 o 
   8   0   8       76.94      102.87      6.29 o 
 -11   1   8       84.08       91.95      6.27 o 
 -10   1   8      171.02      165.73      6.04 o 
  -9   1   8        6.71       10.56      4.67 o 
  -8   1   8      641.75      611.54     10.09 o 
  -7   1   8      150.27      151.19      4.23 o 
  -6   1   8      127.22      134.06      5.12 o 
  -5   1   8     1679.79     1623.71     18.52 o 
  -4   1   8      335.72      345.60      4.54 o 
  -3   1   8        2.27        0.57      2.13 o 
  -2   1   8     3151.34     3025.24     20.88 o 
  -1   1   8      434.86      449.66      5.59 o 
   0   1   8        1.37        3.40      2.04 o 
   1   1   8      270.78      270.00      5.22 o 
   2   1   8       36.18       30.86      2.53 o 
   3   1   8        7.23       21.98      2.69 o 
   4   1   8       13.57       27.96      3.03 o 
   5   1   8      191.23      157.83      3.92 o 
   6   1   8        0.04       14.84      3.39 o 
   7   1   8        7.64       14.19      3.70 o 
   8   1   8       46.73       30.05      4.04 o 
   9   1   8        0.55       -0.37      5.13 o 
 -11   2   8        5.81       11.78      6.88 o 
 -10   2   8        0.22       -4.11      5.09 o 
  -9   2   8      295.26      296.94      6.32 o 
  -8   2   8       83.42       76.45      3.84 o 
  -7   2   8      842.70      788.93      8.96 o 
  -6   2   8      383.48      346.58      6.57 o 
  -5   2   8      129.58      148.30      3.70 o 
  -4   2   8      135.29      119.59      3.13 o 
  -3   2   8     2434.15     2421.44     14.99 o 
  -2   2   8       20.59       20.29      2.07 o 
  -1   2   8     1119.45     1136.28      8.09 o 
   0   2   8       15.64       18.54      2.31 o 
   1   2   8      226.50      266.94      4.57 o 
   2   2   8       36.18       29.72      2.58 o 
   3   2   8      352.22      327.08      4.69 o 
   4   2   8      117.62       94.54      3.33 o 
   5   2   8       27.84       11.07      2.98 o 
   6   2   8      119.97      121.56      3.90 o 
   7   2   8        1.75        9.46      3.76 o 
   8   2   8       18.20       14.23      5.85 o 
   9   2   8        0.81        2.29      5.52 o 
 -11   3   8        2.48        4.47      7.12 o 
 -10   3   8        7.48       19.02      9.65 o 
  -9   3   8        5.47       11.28      5.18 o 
  -8   3   8      275.74      273.46      6.09 o 
  -7   3   8      150.62      157.93      4.21 o 
  -6   3   8       42.21       47.77      4.84 o 
  -5   3   8      153.94      154.36      3.79 o 
  -4   3   8       44.33       41.01      2.42 o 
  -3   3   8       93.97       78.82      2.55 o 
  -2   3   8      382.12      390.63      4.17 o 
  -1   3   8      645.84      627.19      6.14 o 
   0   3   8      423.07      451.59      4.74 o 
   1   3   8      107.19      123.56      4.13 o 
   2   3   8       16.87        6.36      2.48 o 
   3   3   8       21.93       46.27      3.07 o 
   4   3   8       13.70       19.79      2.70 o 
   5   3   8       59.60       46.13      3.09 o 
   6   3   8        0.31        9.37      5.06 o 
   7   3   8        0.45        1.81      4.66 o 
   8   3   8        0.88       -1.87      5.11 o 
   9   3   8       23.04       30.47      5.82 o 
 -11   4   8        0.23        0.61      8.44 o 
 -10   4   8       10.32       24.10      6.56 o 
  -9   4   8       66.57       74.70      5.50 o 
  -8   4   8      143.89      136.82      8.06 o 
  -7   4   8        9.48        9.62      3.18 o 
  -6   4   8      948.78      915.88      8.97 o 
  -5   4   8       54.16       59.68      2.77 o 
  -4   4   8     1290.77     1194.80      8.68 o 
  -3   4   8       80.38       79.80      3.38 o 
  -2   4   8        5.14        4.78      2.75 o 
  -1   4   8      139.27      141.91      3.78 o 
   0   4   8      231.57      233.45      3.67 o 
   1   4   8      364.61      348.39      5.41 o 
   2   4   8      156.49      182.49      5.07 o 
   3   4   8      108.12       95.86      3.51 o 
   4   4   8       10.46       37.12      2.85 o 
   5   4   8      108.26      101.94      3.57 o 
   6   4   8      238.20      222.39      5.51 o 
   7   4   8        3.86       13.02      4.33 o 
   8   4   8        4.51       -0.85      5.16 o 
   9   4   8       10.12       -6.37      6.37 o 
 -11   5   8      143.08      141.06      8.29 o 
 -10   5   8      118.83      120.66      7.46 o 
  -9   5   8       26.97       30.74      5.46 o 
  -8   5   8      116.45      122.24      5.66 o 
  -7   5   8      237.09      252.31      5.72 o 
  -6   5   8       67.48       58.14      3.83 o 
  -5   5   8     1578.00     1492.81     11.85 o 
  -4   5   8       79.69       75.39      3.57 o 
  -3   5   8        1.44        7.06      3.00 o 
  -2   5   8      106.21      109.61      3.50 o 
  -1   5   8      117.64      138.64      3.74 o 
   0   5   8       62.06       62.15      3.15 o 
   1   5   8      192.86      180.54      3.74 o 
   2   5   8      124.17      113.08      3.05 o 
   3   5   8        0.57        0.17      2.53 o 
   4   5   8       70.60       68.92      2.99 o 
   5   5   8       18.38       29.79      3.62 o 
   6   5   8       16.39       22.97      3.94 o 
   7   5   8        0.65        4.84      5.43 o 
   8   5   8        3.34       10.08      5.34 o 
   9   5   8        0.07        1.65      6.19 o 
 -11   6   8        1.19       11.34      7.28 o 
 -10   6   8       69.55       73.94      7.21 o 
  -9   6   8      459.35      466.49     10.36 o 
  -8   6   8        2.56        2.72      4.96 o 
  -7   6   8      111.26      112.83      4.50 o 
  -6   6   8        3.02        3.90      3.70 o 
  -5   6   8       20.47       19.99      3.51 o 
  -4   6   8       31.57       32.73      3.38 o 
  -3   6   8      186.57      206.12      8.83 o 
  -2   6   8        2.90       -0.36      3.02 o 
  -1   6   8      121.44      125.86      4.12 o 
   0   6   8      405.39      413.85      5.64 o 
   1   6   8     1408.06     1288.54      9.12 o 
   2   6   8        1.55        0.98      2.45 o 
   3   6   8       17.78       11.98      2.58 o 
   4   6   8      210.60      175.98      9.34 o 
   5   6   8       39.81       12.83      3.62 o 
   6   6   8       42.89       39.36      4.10 o 
   7   6   8       45.64       65.47      4.73 o 
   8   6   8       14.96        6.94      8.04 o 
   9   6   8        7.78        2.89      5.83 o 
 -10   7   8       20.33       36.06      6.23 o 
  -9   7   8        5.24       15.02      5.52 o 
  -8   7   8      198.50      192.30      6.38 o 
  -7   7   8        3.85        2.60      4.74 o 
  -6   7   8      427.88      384.58      6.45 o 
  -5   7   8       90.31       80.33      4.27 o 
  -4   7   8      443.50      427.67      6.05 o 
  -3   7   8        0.97       -3.13      3.13 o 
  -2   7   8       66.91       62.33      3.34 o 
  -1   7   8       36.81       31.19      3.13 o 
   0   7   8      555.43      586.79      6.44 o 
   1   7   8       12.71       18.42      2.94 o 
   2   7   8       49.63       49.30      2.55 o 
   3   7   8      542.45      548.50      9.55 o 
   4   7   8      210.24      228.18      7.07 o 
   5   7   8       68.21       71.53      4.02 o 
   6   7   8        6.81        4.95      4.05 o 
   7   7   8       19.01       23.28      4.45 o 
   8   7   8       15.02       10.16      5.57 o 
   9   7   8        0.85        3.50      6.17 o 
 -10   8   8       41.81       54.12      8.50 o 
  -9   8   8        1.18        8.39      6.28 o 
  -8   8   8       22.72       39.65      5.32 o 
  -7   8   8      312.50      305.23      7.43 o 
  -6   8   8       51.63       54.78      4.12 o 
  -5   8   8       70.02       97.14      4.07 o 
  -4   8   8       35.23       39.61      3.56 o 
  -3   8   8      389.65      384.31      5.85 o 
  -2   8   8       79.65       73.83      3.50 o 
  -1   8   8       71.84       55.80      3.34 o 
   0   8   8       12.54       14.42      3.09 o 
   1   8   8      943.46      904.36      8.13 o 
   2   8   8      201.26      222.25      4.71 o 
   3   8   8        3.23        3.09      3.17 o 
   4   8   8       13.85        6.82      3.40 o 
   5   8   8        0.15        0.27      3.75 o 
   6   8   8       44.89       34.39      4.37 o 
   7   8   8       15.02        9.23      5.06 o 
   8   8   8       20.61        8.31      5.62 o 
   9   8   8        7.33       -9.41     14.64 o 
 -10   9   8       27.62       27.89      6.37 o 
  -9   9   8        4.05        0.45      9.66 o 
  -8   9   8        3.65        6.01      5.48 o 
  -7   9   8      195.17      208.09      6.56 o 
  -6   9   8        5.98        9.57      3.88 o 
  -5   9   8      163.94      180.27      4.88 o 
  -4   9   8       17.70        8.78      3.48 o 
  -3   9   8       12.57       11.25      3.47 o 
  -2   9   8        0.36       -3.46      3.46 o 
  -1   9   8      202.67      223.66      5.65 o 
   0   9   8       78.61       71.64      3.85 o 
   1   9   8      241.69      235.66      4.66 o 
   2   9   8      247.49      243.43      6.51 o 
   3   9   8      664.11      557.10      6.95 o 
   4   9   8      114.37      120.22      4.27 o 
   5   9   8        5.94       12.05      3.99 o 
   6   9   8        5.64        5.16      4.28 o 
   7   9   8       19.40       26.54      5.50 o 
   8   9   8        1.59       -4.00      8.90 o 
 -10  10   8       75.44       84.81      8.60 o 
  -9  10   8       37.23       44.71      6.92 o 
  -8  10   8        5.66       -0.38      5.40 o 
  -7  10   8       35.76       45.06      7.98 o 
  -6  10   8      259.77      254.38      6.15 o 
  -5  10   8       63.87       77.66      4.22 o 
  -4  10   8      361.97      308.58      6.46 o 
  -3  10   8      512.27      492.41      6.76 o 
  -2  10   8       48.95       63.95      3.55 o 
  -1  10   8        4.64        3.88      4.11 o 
   0  10   8      684.52      638.78      7.01 o 
   1  10   8        0.14       -3.96      3.96 o 
   2  10   8       29.34       38.86      4.56 o 
   3  10   8       25.34       26.12      4.65 o 
   4  10   8       15.52        5.42      6.04 o 
   5  10   8       12.93       14.80      4.13 o 
   6  10   8       18.46       14.59      4.49 o 
   7  10   8        0.16       -5.23      5.23 o 
   8  10   8        2.59        0.59      6.02 o 
 -10  11   8       16.18       34.90      6.86 o 
  -9  11   8       12.42       20.91      6.00 o 
  -8  11   8       46.92       60.41      6.01 o 
  -7  11   8        8.33       11.05      5.38 o 
  -6  11   8        5.43        7.05      4.88 o 
  -5  11   8       43.88       41.54      4.90 o 
  -4  11   8       41.24       56.79      6.20 o 
  -3  11   8       13.72        9.61      3.61 o 
  -2  11   8      251.51      263.08      5.47 o 
  -1  11   8       12.78       20.67      3.33 o 
   0  11   8        1.23       -1.07      4.62 o 
   1  11   8      226.33      220.46      6.39 o 
   2  11   8       11.01       10.96      4.43 o 
   3  11   8      246.57      225.85      6.82 o 
   4  11   8       18.03       20.86      4.90 o 
   5  11   8       72.10       84.04      6.20 o 
   6  11   8        0.53        2.22      6.14 o 
   7  11   8        0.01       -1.68      5.62 o 
   8  11   8       10.15        4.67      7.76 o 
  -9  12   8        3.99        7.04      6.21 o 
  -8  12   8        7.34        9.77      6.84 o 
  -7  12   8      121.20      129.72      9.15 o 
  -6  12   8       73.22       84.37      7.95 o 
  -5  12   8        0.01        2.79      4.02 o 
  -4  12   8        6.27        6.30      3.80 o 
  -3  12   8        1.97        8.16      4.20 o 
  -2  12   8        2.62        0.43      3.57 o 
  -1  12   8        5.09        4.18      4.39 o 
   0  12   8      218.22      219.23      6.48 o 
   1  12   8        2.33        0.54      4.41 o 
   2  12   8      206.30      213.88      6.57 o 
   3  12   8      138.94      122.14      5.73 o 
   4  12   8       26.42       11.91      5.34 o 
   5  12   8        2.97        6.87      5.39 o 
   6  12   8        1.10       -5.24      6.75 o 
   7  12   8       15.98       22.58      7.57 o 
  -9  13   8        0.89       19.90      6.59 o 
  -8  13   8       48.67       59.58      6.36 o 
  -7  13   8       37.47       48.69      5.71 o 
  -6  13   8       27.27       21.41      5.39 o 
  -5  13   8      169.79      170.63      5.12 o 
  -4  13   8       20.08       19.97      4.15 o 
  -3  13   8        1.91        2.55      3.83 o 
  -2  13   8      358.42      331.07      7.07 o 
  -1  13   8      112.12      105.90      5.30 o 
   0  13   8       30.36       36.93      5.13 o 
   1  13   8      266.32      267.27      7.22 o 
   2  13   8       12.66       17.13      4.81 o 
   3  13   8      240.21      240.19      6.97 o 
   4  13   8        0.07       -0.91      5.31 o 
   5  13   8        0.08       -2.46      5.64 o 
   6  13   8        0.38        0.96      7.24 o 
   7  13   8        0.33        7.07      7.62 o 
  -8  14   8       22.48       33.19      6.79 o 
  -7  14   8       27.30       28.77      5.93 o 
  -6  14   8      160.18      168.50      7.24 o 
  -5  14   8       19.02       21.76      4.42 o 
  -4  14   8       40.17       41.99      4.34 o 
  -3  14   8       22.69       29.69      4.14 o 
  -2  14   8       10.95       13.51      4.80 o 
  -1  14   8      111.43      100.64      5.48 o 
   0  14   8       92.14       88.13      5.53 o 
   1  14   8       18.55       17.13      4.90 o 
   2  14   8       22.76       23.16      6.44 o 
   3  14   8       72.26       84.77      6.29 o 
   4  14   8       11.26       12.41      5.70 o 
   5  14   8       18.06       25.40      5.80 o 
   6  14   8        3.35        6.87      7.22 o 
   7  14   8        2.15       -5.97      7.77 o 
  -8  15   8       73.00       73.82      6.69 o 
  -7  15   8        1.00       11.10      6.00 o 
  -6  15   8        2.51        8.27      5.81 o 
  -5  15   8       23.19       30.80      5.49 o 
  -4  15   8       22.49       28.03      4.39 o 
  -3  15   8       19.48       12.96      5.13 o 
  -2  15   8       89.61       94.59      5.56 o 
  -1  15   8       22.37       12.32      4.95 o 
   0  15   8       11.66       26.66      6.34 o 
   1  15   8        6.20       10.07      5.28 o 
   2  15   8       54.92       50.44      5.76 o 
   3  15   8        0.02        2.66      5.83 o 
   4  15   8       52.57       52.57      6.11 o 
   5  15   8       54.91       54.52      7.46 o 
   6  15   8       91.26      114.96      8.28 o 
  -7  16   8       10.96       22.72      6.46 o 
  -6  16   8       23.66       37.73      6.07 o 
  -5  16   8        4.56        8.33      5.62 o 
  -4  16   8        2.61        3.27      5.17 o 
  -3  16   8       16.25       17.70      5.22 o 
  -2  16   8        5.74        5.19      5.07 o 
  -1  16   8      102.85       84.48      5.77 o 
   0  16   8        1.18        5.72      8.00 o 
   1  16   8       26.68       28.90      5.62 o 
   2  16   8        7.58        3.80      6.85 o 
   3  16   8       18.96       17.40      6.00 o 
   4  16   8       14.28       22.73      7.97 o 
   5  16   8       75.57       94.07      7.98 o 
   6  16   8       10.95       11.34      7.97 o 
  -7  17   8       30.90       41.01      6.77 o 
  -6  17   8        0.33        0.03      8.40 o 
  -5  17   8       26.26       35.86      7.23 o 
  -4  17   8       17.34       21.51      5.73 o 
  -3  17   8        3.83        2.75      5.33 o 
  -2  17   8        4.06        3.25      5.24 o 
  -1  17   8       14.66       21.82      5.73 o 
   0  17   8        7.88       15.94      5.63 o 
   1  17   8        1.31        5.25      5.53 o 
   2  17   8       11.32        7.11      5.92 o 
   3  17   8        0.17       -5.87      5.87 o 
   4  17   8       13.31       14.87      6.46 o 
   5  17   8       65.26       52.47      8.83 o 
  -6  18   8       10.29       13.63      7.30 o 
  -5  18   8        0.33        7.92      7.38 o 
  -4  18   8       30.79       29.16      5.86 o 
  -3  18   8        0.05       -0.35      5.47 o 
  -2  18   8        0.06       -1.14      5.52 o 
  -1  18   8       47.22       51.91      6.12 o 
   0  18   8       69.71       67.19      6.28 o 
   1  18   8        5.05        8.59      5.92 o 
   2  18   8       15.76        9.80      6.17 o 
   3  18   8        1.76       -2.65      6.36 o 
   4  18   8        7.27       10.80      6.71 o 
  -5  19   8        0.57       12.64      9.18 o 
  -4  19   8       32.91       48.01      7.65 o 
  -3  19   8        2.46        1.88      5.76 o 
  -2  19   8        0.73        7.88      6.01 o 
  -1  19   8        0.32       -1.91      6.05 o 
   0  19   8        8.05        5.52      5.95 o 
   1  19   8        4.34        0.12      6.10 o 
   2  19   8        0.13       -3.63      6.14 o 
   3  19   8       23.25       34.07      6.50 o 
   4  19   8        2.15       -6.04      9.18 o 
  -4  20   8        2.50       -0.25      7.51 o 
  -3  20   8        0.84        1.52      6.52 o 
  -2  20   8        4.39        9.73      6.14 o 
  -1  20   8        3.81        6.97      7.04 o 
   0  20   8        1.99        0.70      6.35 o 
   1  20   8       26.40       38.31      6.54 o 
   2  20   8        7.50        6.67      6.74 o 
  -2  21   8       17.60       15.37      6.41 o 
  -1  21   8        1.03        4.30      6.31 o 
   0  21   8        3.92        4.97      6.48 o 
   1  21   8        1.30        3.62      6.65 o 
 -11   0   9       55.05       75.97     14.64 o 
  -9   0   9       42.92       46.19      8.89 o 
  -7   0   9      194.60      201.69      6.82 o 
  -5   0   9      616.15      601.10      9.85 o 
  -3   0   9     1299.45     1237.70     12.80 o 
  -1   0   9       57.35       62.07      6.66 o 
   1   0   9      286.96      295.97     11.03 o 
   3   0   9      401.17      459.58      7.70 o 
   5   0   9       87.00      100.04      5.47 o 
   7   0   9       28.88       20.21      5.83 o 
   9   0   9        0.09       24.05     13.24 o 
 -11   1   9       72.92       72.61     10.34 o 
 -10   1   9      111.70      117.03      8.77 o 
  -9   1   9       64.08       79.14      7.47 o 
  -8   1   9        8.85        9.89      4.24 o 
  -7   1   9      224.90      219.23      4.92 o 
  -6   1   9      324.86      324.80      7.25 o 
  -5   1   9       18.68       24.78      2.78 o 
  -4   1   9      460.94      431.61      6.13 o 
  -3   1   9       26.44       25.57      2.88 o 
  -2   1   9      121.92      141.77      4.08 o 
  -1   1   9      774.03      723.32      7.38 o 
   0   1   9      371.89      364.49      7.74 o 
   1   1   9        7.14        6.07      2.63 o 
   2   1   9        1.48        8.62      2.80 o 
   3   1   9      481.96      427.90      6.05 o 
   4   1   9       42.11       76.79      3.44 o 
   5   1   9       34.74       44.74      3.56 o 
   6   1   9        2.59       -1.46      3.56 o 
   7   1   9       41.70       26.27      4.24 o 
   8   1   9        0.02        2.43      6.52 o 
   9   1   9       15.77       37.97     13.07 o 
 -11   2   9        0.16        6.02      9.18 o 
 -10   2   9       22.52       27.80      6.49 o 
  -9   2   9       12.01       14.89      5.31 o 
  -8   2   9      651.95      670.58     10.64 o 
  -7   2   9        6.32       15.40      4.07 o 
  -6   2   9       45.08       39.28      3.82 o 
  -5   2   9       34.62       36.42      3.53 o 
  -4   2   9        4.75        6.88      3.26 o 
  -3   2   9      703.08      691.47      8.23 o 
  -2   2   9      933.09      887.57      7.79 o 
  -1   2   9      123.84      130.59      3.26 o 
   0   2   9       15.75        9.86      2.64 o 
   1   2   9        5.54        2.88      2.73 o 
   2   2   9       28.38       16.96      3.39 o 
   3   2   9      141.96      135.05      3.61 o 
   4   2   9       24.22       32.21      3.21 o 
   5   2   9       30.58       20.95      3.48 o 
   6   2   9       25.06       53.18      3.99 o 
   7   2   9        0.79        2.51      4.40 o 
   8   2   9        0.15        4.67      5.59 o 
   9   2   9        0.98       -8.53      8.53 o 
 -10   3   9       20.49       11.15      6.71 o 
  -9   3   9      128.92      133.78      7.33 o 
  -8   3   9       43.67       50.08      5.20 o 
  -7   3   9      137.19      128.78      4.78 o 
  -6   3   9      393.05      380.99      6.30 o 
  -5   3   9       83.15       88.63      4.05 o 
  -4   3   9       77.28       71.65      3.70 o 
  -3   3   9      450.09      425.02      6.01 o 
  -2   3   9      173.97      191.96      4.63 o 
  -1   3   9     1947.50     1946.25     14.20 o 
   0   3   9       82.24       91.16      3.98 o 
   1   3   9       20.10       23.91      3.35 o 
   2   3   9       17.46        8.77      2.87 o 
   3   3   9      166.70      158.55      5.32 o 
   4   3   9       83.48       63.28      3.42 o 
   5   3   9        0.44        5.87      3.40 o 
   6   3   9      102.74      101.83      4.72 o 
   7   3   9        5.03       21.54      4.63 o 
   8   3   9       11.68       15.99      5.63 o 
 -10   4   9       65.15       57.01      7.75 o 
  -9   4   9        2.41       12.47      5.36 o 
  -8   4   9        0.85        4.73      7.29 o 
  -7   4   9       86.87       91.96      4.65 o 
  -6   4   9        8.12        1.70      3.77 o 
  -5   4   9      102.32      115.98      5.15 o 
  -4   4   9      580.15      558.63      8.54 o 
  -3   4   9       95.23      100.46      3.76 o 
  -2   4   9        0.98       -0.73      3.17 o 
  -1   4   9      177.20      188.21      6.52 o 
   0   4   9        1.08        1.24      3.07 o 
   1   4   9        6.91        9.14      2.88 o 
   2   4   9      166.60      142.09      5.32 o 
   3   4   9        4.27        0.79      2.91 o 
   4   4   9      166.92      177.65      4.55 o 
   5   4   9       38.82       27.60      3.94 o 
   6   4   9        5.65        5.69      4.23 o 
   7   4   9        4.08        2.43      4.55 o 
   8   4   9        2.31       -0.71      5.50 o 
 -10   5   9      175.82      183.82      9.65 o 
  -9   5   9       24.61       40.18      5.62 o 
  -8   5   9        0.34        8.23      5.09 o 
  -7   5   9       80.22       80.38      4.52 o 
  -6   5   9      109.14      122.88      4.70 o 
  -5   5   9       12.33        7.62      3.49 o 
  -4   5   9      646.70      607.74      7.29 o 
  -3   5   9      260.35      234.48      5.40 o 
  -2   5   9       29.22       30.10      3.67 o 
  -1   5   9     1377.40     1322.25     10.69 o 
   0   5   9      103.75       96.02      3.67 o 
   1   5   9      329.70      320.82      6.84 o 
   2   5   9      187.26      222.76      4.42 o 
   3   5   9       26.87       24.01      3.01 o 
   4   5   9       82.98      120.19      4.27 o 
   5   5   9        2.22        6.30      3.94 o 
   6   5   9      160.14      150.47      5.03 o 
   7   5   9       11.44        6.32      4.52 o 
   8   5   9       26.68       45.23      5.92 o 
 -10   6   9       75.23       83.43      8.34 o 
  -9   6   9       93.94       93.00      6.19 o 
  -8   6   9      246.15      231.98      7.12 o 
  -7   6   9       35.13       31.09      4.38 o 
  -6   6   9        1.30        5.70      3.91 o 
  -5   6   9      509.84      468.53      6.76 o 
  -4   6   9      811.24      814.31      8.39 o 
  -3   6   9       57.15       60.83      3.75 o 
  -2   6   9       65.55       59.86      3.64 o 
  -1   6   9        4.97        4.26      3.29 o 
   0   6   9       46.17       59.12      4.14 o 
   1   6   9     1343.17     1301.73     10.79 o 
   2   6   9       18.65        8.18      3.24 o 
   3   6   9       15.24       21.60      4.30 o 
   4   6   9      132.34      139.43      4.46 o 
   5   6   9        6.88        6.85      3.90 o 
   6   6   9        2.12        4.96      4.29 o 
   7   6   9        4.45        3.24      4.63 o 
   8   6   9       18.03       21.05      6.09 o 
 -10   7   9        4.39       17.93      8.90 o 
  -9   7   9      128.54      130.71      6.62 o 
  -8   7   9       15.00       28.08      5.34 o 
  -7   7   9       52.98       53.09      5.48 o 
  -6   7   9        0.47        2.23      4.11 o 
  -5   7   9        9.96       27.61      4.03 o 
  -4   7   9       12.74       13.09      3.56 o 
  -3   7   9      204.97      219.27      8.01 o 
  -2   7   9       53.68       60.81      3.74 o 
  -1   7   9       33.57       37.98      3.46 o 
   0   7   9       38.28       26.36      3.86 o 
   1   7   9     1202.03     1112.07      9.83 o 
   2   7   9      274.52      231.38      6.57 o 
   3   7   9        5.23        7.65      4.31 o 
   4   7   9       10.13       13.34      4.82 o 
   5   7   9        5.65       22.71      5.33 o 
   6   7   9       89.56       81.28      4.91 o 
   7   7   9        9.86       12.41      5.48 o 
   8   7   9       25.87       23.56      6.17 o 
 -10   8   9        3.87       12.89      6.34 o 
  -9   8   9       11.27       22.32      5.96 o 
  -8   8   9        9.07       15.22      5.52 o 
  -7   8   9       80.96       87.82      6.74 o 
  -6   8   9      110.51      111.31      4.76 o 
  -5   8   9      980.20      914.18     12.49 o 
  -4   8   9       19.20       25.95      3.68 o 
  -3   8   9       58.72       44.29      3.71 o 
  -2   8   9      103.29       92.68      4.00 o 
  -1   8   9      101.48      106.11      3.98 o 
   0   8   9      156.43      153.15      4.76 o 
   1   8   9      867.83      867.44      8.35 o 
   2   8   9       18.66       19.68      4.48 o 
   3   8   9       52.51       23.25      5.00 o 
   4   8   9       58.24       63.74      5.06 o 
   5   8   9       39.54       28.04      5.25 o 
   6   8   9        8.50       11.97      5.29 o 
   7   8   9       25.62       26.92      5.51 o 
   8   8   9       30.58       33.40      6.14 o 
 -10   9   9       31.97       39.38     15.33 o 
  -9   9   9       34.08       54.05      6.41 o 
  -8   9   9       31.83       38.48      5.60 o 
  -7   9   9       57.06       58.58      5.68 o 
  -6   9   9      391.29      399.50     10.44 o 
  -5   9   9        0.56        8.20      4.00 o 
  -4   9   9        9.44        7.33      3.72 o 
  -3   9   9       20.83       10.63      3.55 o 
  -2   9   9        0.93        2.05      3.54 o 
  -1   9   9      121.61      142.62      6.00 o 
   0   9   9       18.52       13.79      3.64 o 
   1   9   9        5.00        8.20      4.27 o 
   2   9   9      405.49      413.02     17.25 o 
   3   9   9       11.79       13.52      4.82 o 
   4   9   9       12.09       20.44      5.10 o 
   5   9   9        6.10        3.89      6.71 o 
   6   9   9       14.32       15.54      5.82 o 
   7   9   9        0.15       -2.27      7.13 o 
   8   9   9        0.02        0.35     13.59 o 
  -9  10   9       21.89       22.72      7.44 o 
  -8  10   9        1.69       10.11      5.87 o 
  -7  10   9        9.28       15.13      5.45 o 
  -6  10   9       41.16       40.65      4.51 o 
  -5  10   9       11.71       20.66      4.09 o 
  -4  10   9      149.76      162.23      4.82 o 
  -3  10   9       60.30       60.57      4.10 o 
  -2  10   9       22.68       30.53      3.83 o 
  -1  10   9        0.78        7.88      3.39 o 
   0  10   9        3.83        1.62      4.54 o 
   1  10   9       23.37       26.87      4.88 o 
   2  10   9       16.30       26.37      4.94 o 
   3  10   9        0.29       -1.08      4.77 o 
   4  10   9       64.58       80.16      5.66 o 
   5  10   9       27.84       26.60      5.64 o 
   6  10   9       15.80       33.69      6.00 o 
   7  10   9        0.11        3.94      7.24 o 
  -9  11   9       43.90       56.96      6.86 o 
  -8  11   9      114.13      103.86      6.67 o 
  -7  11   9      243.75      253.77      7.72 o 
  -6  11   9        6.51        8.54      5.17 o 
  -5  11   9        0.15        3.98      4.19 o 
  -4  11   9       81.66       77.26      4.42 o 
  -3  11   9      261.02      240.78      9.44 o 
  -2  11   9       25.72       16.74      3.97 o 
  -1  11   9       32.83       39.62      4.64 o 
   0  11   9        0.76       -1.86      5.78 o 
   1  11   9       23.19       28.02      4.77 o 
   2  11   9        2.48        3.25      4.94 o 
   3  11   9       60.19       68.21      5.44 o 
   4  11   9       67.03       61.55      5.74 o 
   5  11   9       18.46       27.35      5.78 o 
   6  11   9       11.48       19.47      7.33 o 
   7  11   9        3.81       11.24      7.40 o 
  -9  12   9        4.85       16.47      6.76 o 
  -8  12   9      126.93      134.33     10.21 o 
  -7  12   9       59.69       72.27      5.91 o 
  -6  12   9       15.93       15.90      5.39 o 
  -5  12   9       16.54       19.48      4.44 o 
  -4  12   9        1.29        5.46      4.25 o 
  -3  12   9        2.71        2.52      3.87 o 
  -2  12   9      138.43      127.21      5.60 o 
  -1  12   9        2.65        6.39      4.68 o 
   0  12   9       20.96       23.46      4.73 o 
   1  12   9      110.11      117.65      5.81 o 
   2  12   9       10.31        7.94      4.96 o 
   3  12   9       89.35       84.72      5.87 o 
   4  12   9       16.35       -1.79      5.50 o 
   5  12   9        1.37       -2.69      5.96 o 
   6  12   9       13.74       11.90      7.22 o 
   7  12   9       12.69        1.74      7.77 o 
  -8  13   9        4.12        8.04      7.44 o 
  -7  13   9       30.24       28.02      6.25 o 
  -6  13   9       40.62       57.67      5.99 o 
  -5  13   9       23.65       26.36      4.61 o 
  -4  13   9       59.94       50.70      4.49 o 
  -3  13   9       21.55       18.38      4.24 o 
  -2  13   9       20.21       19.01      5.00 o 
  -1  13   9        2.13        7.89      4.79 o 
   0  13   9        0.72        0.94      4.83 o 
   1  13   9        0.41        2.33      5.04 o 
   2  13   9        0.21       -2.58      5.23 o 
   3  13   9        4.90        5.89      5.32 o 
   4  13   9       25.30        9.34      5.94 o 
   5  13   9       15.28       16.91      6.14 o 
   6  13   9       16.81        7.98      7.43 o 
  -8  14   9       19.80       23.95      6.74 o 
  -7  14   9        0.26        2.04      6.18 o 
  -6  14   9        9.14        9.47      5.82 o 
  -5  14   9      139.89      138.76      5.69 o 
  -4  14   9        9.08       14.54      4.44 o 
  -3  14   9       24.77       16.47      5.34 o 
  -2  14   9       36.51       33.69      5.34 o 
  -1  14   9        2.13        6.32      5.34 o 
   0  14   9        5.57        3.95      5.17 o 
   1  14   9        1.10        5.16      5.73 o 
   2  14   9       16.04       20.15      5.55 o 
   3  14   9       30.97       32.61      6.29 o 
   4  14   9       62.94       69.48      6.48 o 
   5  14   9       11.86        6.06      6.34 o 
   6  14   9       27.67       32.99      7.98 o 
  -7  15   9        1.28        6.06      6.58 o 
  -6  15   9        0.19       12.62      8.45 o 
  -5  15   9       32.01       56.37      9.96 o 
  -4  15   9       42.90       41.36      5.52 o 
  -3  15   9       65.24       73.24      6.36 o 
  -2  15   9       17.21       16.01      5.36 o 
  -1  15   9       18.48       21.13      5.48 o 
   0  15   9       30.87       26.23      7.67 o 
   1  15   9       24.31       30.12      5.64 o 
   2  15   9       25.63       26.12      5.76 o 
   3  15   9       25.75       20.88      6.07 o 
   4  15   9        0.11       -0.59      5.98 o 
   5  15   9       56.85       54.58      8.43 o 
  -7  16   9        0.59        0.28      6.70 o 
  -6  16   9        0.78        2.85      5.94 o 
  -5  16   9        0.13        4.06      6.95 o 
  -4  16   9        4.97       13.29      6.17 o 
  -3  16   9       14.60       16.88      5.42 o 
  -2  16   9       55.47       49.22      5.73 o 
  -1  16   9        2.88        2.34      5.46 o 
   0  16   9        1.03        6.59      5.59 o 
   1  16   9        0.50       -3.45      5.77 o 
   2  16   9       24.12       24.62      6.83 o 
   3  16   9       65.29       59.86      6.50 o 
   4  16   9        2.67       -6.43      6.43 o 
   5  16   9       31.72       34.55     13.54 o 
  -6  17   9       23.32       33.94      7.93 o 
  -5  17   9        2.68        6.35     12.55 o 
  -4  17   9        2.36        7.09      5.74 o 
  -3  17   9        0.63       10.03      5.64 o 
  -2  17   9        1.37       13.16      5.72 o 
  -1  17   9        6.41        6.05      5.74 o 
   0  17   9       20.40       16.47      6.04 o 
   1  17   9       38.36       43.04      6.49 o 
   2  17   9        2.43        5.79      6.38 o 
   3  17   9       36.27       29.43      6.74 o 
   4  17   9        9.36       16.24      6.54 o 
  -5  18   9        8.13       13.21      7.75 o 
  -4  18   9        3.23        4.98      7.51 o 
  -3  18   9        5.04        8.50      5.87 o 
  -2  18   9        2.10        6.89      6.03 o 
  -1  18   9        5.94        5.09      6.17 o 
   0  18   9        5.75       15.21      6.36 o 
   1  18   9        0.83       -6.17      6.17 o 
   2  18   9        1.00       10.17      6.46 o 
   3  18   9       10.56        5.42      6.66 o 
  -4  19   9        7.90        5.82      7.74 o 
  -3  19   9        6.66       10.87      6.35 o 
  -2  19   9        0.01        3.91      6.27 o 
  -1  19   9        0.68        6.60      6.27 o 
   0  19   9        0.70        2.09      6.29 o 
   1  19   9       16.64        1.00      6.68 o 
   2  19   9        0.41        4.00      6.65 o 
  -2  20   9        0.11        5.01      6.48 o 
  -1  20   9        0.75       -6.46      6.46 o 
   0  20   9        4.46       -1.55      7.79 o 
 -10   0  10       24.04       38.68     13.59 o 
  -8   0  10       53.99       66.55     12.02 o 
  -6   0  10      124.73      152.82      8.12 o 
  -4   0  10      257.30      222.15      8.97 o 
  -2   0  10       18.94       25.63      3.88 o 
   0   0  10       14.56       13.69      5.43 o 
   2   0  10       10.61        3.79      4.27 o 
   4   0  10     1074.78      860.76     11.74 o 
   6   0  10        2.83       14.54      5.78 o 
   8   0  10       22.61       34.91      8.58 o 
 -10   1  10       11.34       22.62      9.35 o 
  -9   1  10       49.12       62.97      9.24 o 
  -8   1  10      147.89      136.68      6.44 o 
  -7   1  10      206.95      200.55      8.20 o 
  -6   1  10        6.01       -3.40      4.88 o 
  -5   1  10       44.89       47.60      3.95 o 
  -4   1  10      146.14      157.86      6.34 o 
  -3   1  10      165.24      164.48      4.60 o 
  -2   1  10     1514.74     1488.22     11.77 o 
  -1   1  10      116.07      109.72      5.79 o 
   0   1  10       61.98       78.42      4.55 o 
   1   1  10       47.49       58.42      3.29 o 
   2   1  10       69.37       58.47      3.25 o 
   3   1  10       24.69        8.79      3.28 o 
   4   1  10       89.07      100.25      3.94 o 
   5   1  10       17.01        8.21      3.71 o 
   6   1  10        0.04       -0.70      3.89 o 
   7   1  10       46.43       55.77      5.61 o 
   8   1  10       34.48       43.16      6.20 o 
 -10   2  10       21.22       18.83     11.67 o 
  -9   2  10       79.98       87.85     11.18 o 
  -8   2  10        0.64       -3.19      7.93 o 
  -7   2  10      182.99      176.52      5.50 o 
  -6   2  10        1.91       -2.94      3.94 o 
  -5   2  10       67.66       76.45      4.08 o 
  -4   2  10      181.23      173.64      4.74 o 
  -3   2  10      177.58      198.53      5.19 o 
  -2   2  10       32.82       36.16      4.85 o 
  -1   2  10        6.81       16.06      3.36 o 
   0   2  10       81.08       90.34      3.86 o 
   1   2  10       98.32      123.88      4.09 o 
   2   2  10       70.06       66.70      3.42 o 
   3   2  10       11.00       18.17      3.40 o 
   4   2  10      184.21      169.85      4.30 o 
   5   2  10      111.44      137.82      4.33 o 
   6   2  10        3.58       -2.50      4.47 o 
   7   2  10        0.00        3.55      4.98 o 
   8   2  10       19.69       31.21      6.34 o 
 -10   3  10       61.27       63.99      9.57 o 
  -9   3  10        4.35       -2.08      5.34 o 
  -8   3  10      120.45      132.57      6.54 o 
  -7   3  10      178.29      165.84      6.37 o 
  -6   3  10       99.63       73.36      5.28 o 
  -5   3  10       19.85       26.93      4.68 o 
  -4   3  10      240.67      265.26      6.24 o 
  -3   3  10       20.43       27.24      3.59 o 
  -2   3  10       31.42       24.24      3.49 o 
  -1   3  10      414.50      399.18      6.07 o 
   0   3  10       31.35       28.79      3.95 o 
   1   3  10       15.65       18.94      3.81 o 
   2   3  10        3.85       11.43      3.69 o 
   3   3  10       11.60       19.96      3.40 o 
   4   3  10        0.89        5.05      3.51 o 
   5   3  10       74.75       57.17      4.53 o 
   6   3  10       39.46       27.45      6.75 o 
   7   3  10      103.75      113.49      5.60 o 
   8   3  10       57.42       95.09      6.65 o 
 -10   4  10      176.41      180.27     11.19 o 
  -9   4  10       40.48       31.46      5.84 o 
  -8   4  10        4.04        5.48      5.38 o 
  -7   4  10      129.21      136.05      8.73 o 
  -6   4  10      217.68      229.45      6.09 o 
  -5   4  10        3.41        3.41      3.81 o 
  -4   4  10      671.84      628.65      7.66 o 
  -3   4  10       15.23       13.95      3.41 o 
  -2   4  10       56.97       68.59      3.82 o 
  -1   4  10     1128.15     1141.21     11.91 o 
   0   4  10      768.73      706.98      7.76 o 
   1   4  10      101.81       92.77      4.03 o 
   2   4  10      104.94      129.38      4.32 o 
   3   4  10       47.28       50.86      3.85 o 
   4   4  10       18.10       31.93      5.07 o 
   5   4  10        2.04        4.17      4.39 o 
   6   4  10        0.06        3.85      4.61 o 
   7   4  10        9.07       13.33      5.76 o 
   8   4  10        0.04       -7.35      9.35 o 
 -10   5  10        3.77        0.54      7.12 o 
  -9   5  10       18.26       18.98      5.81 o 
  -8   5  10       19.95       22.83      5.52 o 
  -7   5  10        8.26        6.74      4.55 o 
  -6   5  10       46.87       49.73      4.45 o 
  -5   5  10      391.23      394.98      6.57 o 
  -4   5  10       23.50       20.24      4.05 o 
  -3   5  10       40.92       36.23      3.77 o 
  -2   5  10       41.03       42.16      3.71 o 
  -1   5  10      126.69      143.22      4.34 o 
   0   5  10       25.65       23.72      3.56 o 
   1   5  10       38.93       49.10      3.77 o 
   2   5  10      101.38       88.81      4.00 o 
   3   5  10        1.51        3.19      5.94 o 
   4   5  10        0.05        6.70      4.85 o 
   5   5  10       40.06       57.93      5.47 o 
   6   5  10       28.35       14.43      6.64 o 
   7   5  10        0.42       -3.92      5.75 o 
  -9   6  10      159.62      177.60      7.12 o 
  -8   6  10        4.74        9.73      5.33 o 
  -7   6  10       79.26       83.85      5.03 o 
  -6   6  10       86.62       88.25      4.70 o 
  -5   6  10        8.49        9.88      4.55 o 
  -4   6  10       24.81       29.69      3.93 o 
  -3   6  10       39.68       40.57      3.78 o 
  -2   6  10       55.43       67.02      3.95 o 
  -1   6  10      234.52      257.76      5.46 o 
   0   6  10      451.79      455.37      8.81 o 
   1   6  10        2.51        5.47      3.51 o 
   2   6  10      230.88      199.94      6.77 o 
   3   6  10       77.29       69.75      5.10 o 
   4   6  10       15.26       10.03      4.83 o 
   5   6  10        2.71        6.59      5.14 o 
   6   6  10        0.12        1.72     10.61 o 
   7   6  10        5.91       -1.53      6.07 o 
  -9   7  10       20.84       12.01      8.10 o 
  -8   7  10      122.54      133.23      6.43 o 
  -7   7  10       33.34       39.83      5.40 o 
  -6   7  10      216.36      174.35      5.34 o 
  -5   7  10       86.07       85.35      4.61 o 
  -4   7  10      144.19      141.72      4.63 o 
  -3   7  10        0.04        5.27      3.75 o 
  -2   7  10      416.87      432.46      6.51 o 
  -1   7  10       31.19       30.15      3.81 o 
   0   7  10      250.12      240.14      6.55 o 
   1   7  10        3.55        5.58      3.56 o 
   2   7  10       25.92       31.48      4.66 o 
   3   7  10       50.90       52.77      5.28 o 
   4   7  10        3.58        6.96      5.08 o 
   5   7  10       45.83       44.08      5.61 o 
   6   7  10        1.17       -2.08      5.87 o 
   7   7  10        1.22       -6.81      6.81 o 
  -9   8  10       11.93       19.44      6.47 o 
  -8   8  10       26.14       27.37      5.80 o 
  -7   8  10       94.98       98.60      5.96 o 
  -6   8  10       75.22       82.38      5.02 o 
  -5   8  10       13.96       15.19      4.27 o 
  -4   8  10       19.46       19.95      4.09 o 
  -3   8  10      182.59      178.40      6.62 o 
  -2   8  10        8.07       13.63      3.71 o 
  -1   8  10      243.67      226.20      5.44 o 
   0   8  10       42.62       45.50      3.93 o 
   1   8  10       21.20       22.21      4.91 o 
   2   8  10       54.84       37.48      4.96 o 
   3   8  10        2.23       -0.42      5.17 o 
   4   8  10       15.45       22.76      5.39 o 
   5   8  10        0.10        5.37      5.53 o 
   6   8  10        0.39       -3.11      5.96 o 
   7   8  10        0.01       -7.35      7.35 o 
  -9   9  10       31.55       33.57      6.53 o 
  -8   9  10        0.76        4.96      5.90 o 
  -7   9  10        4.68       11.71      7.39 o 
  -6   9  10       68.52       65.29      4.97 o 
  -5   9  10       81.65       77.50      4.70 o 
  -4   9  10       32.52       37.00      4.28 o 
  -3   9  10        1.31       10.07      3.91 o 
  -2   9  10        8.12       10.65      3.94 o 
  -1   9  10       10.14       15.70      3.80 o 
   0   9  10       22.82       28.75      7.09 o 
   1   9  10      132.28      159.40     11.07 o 
   2   9  10       85.26       84.01      5.49 o 
   3   9  10        0.52        4.42      5.12 o 
   4   9  10        0.52        2.14      5.38 o 
   5   9  10       14.06       15.53      5.58 o 
   6   9  10        1.39       -0.43      6.05 o 
   7   9  10        0.12       -7.59      7.62 o 
  -9  10  10       35.41       46.63      9.46 o 
  -8  10  10       23.79       28.52      6.23 o 
  -7  10  10       15.75       16.02      5.73 o 
  -6  10  10       94.04      104.73      6.08 o 
  -5  10  10       21.76       29.02      4.70 o 
  -4  10  10       18.15       23.30      4.87 o 
  -3  10  10       10.04       15.63      4.08 o 
  -2  10  10        6.80        3.73      3.82 o 
  -1  10  10       77.99       68.44      5.23 o 
   0  10  10        9.86        5.48      5.58 o 
   1  10  10        3.85        4.65      5.08 o 
   2  10  10      100.49      108.24      5.99 o 
   3  10  10        6.99        3.83      5.23 o 
   4  10  10       34.11       30.63      5.84 o 
   5  10  10        0.51       -3.04      5.73 o 
   6  10  10        0.02       -6.11      6.11 o 
  -8  11  10       12.17        6.51      6.69 o 
  -7  11  10       10.94       16.21      5.98 o 
  -6  11  10        1.06        8.70      5.40 o 
  -5  11  10        0.03       11.30      4.50 o 
  -4  11  10       44.35       60.01      4.54 o 
  -3  11  10        5.04        5.98      4.17 o 
  -2  11  10       99.16       91.11      5.59 o 
  -1  11  10       59.07       45.35      5.26 o 
   0  11  10       41.58       35.32      5.34 o 
   1  11  10      192.30      178.27      6.39 o 
   2  11  10        9.91        8.31      5.20 o 
   3  11  10       13.36       18.70      5.36 o 
   4  11  10       10.94       14.96      5.45 o 
   5  11  10        3.56        0.95      6.21 o 
   6  11  10       12.14       28.91      7.88 o 
  -8  12  10        9.99       12.82      6.60 o 
  -7  12  10       54.98       58.41      6.16 o 
  -6  12  10      146.92      142.53      9.71 o 
  -5  12  10        0.47        3.82      4.43 o 
  -4  12  10       33.22       31.46      4.57 o 
  -3  12  10       86.02       73.95      8.00 o 
  -2  12  10        1.00       -1.80      5.35 o 
  -1  12  10        6.13       12.25      5.11 o 
   0  12  10        1.24       -5.22      5.22 o 
   1  12  10        3.45       -1.77      5.36 o 
   2  12  10       62.03       56.86      5.80 o 
   3  12  10       52.82       55.25      6.44 o 
   4  12  10        1.72        0.58      5.87 o 
   5  12  10       10.58       10.21      6.32 o 
   6  12  10        2.45       -8.73      8.73 o 
  -7  13  10       96.35      115.95      8.35 o 
  -6  13  10       19.95       26.71      5.81 o 
  -5  13  10        6.70        5.78      4.66 o 
  -4  13  10        3.33        7.33      5.31 o 
  -3  13  10        0.11        0.62      5.32 o 
  -2  13  10        6.35        9.41      6.59 o 
  -1  13  10        7.48        6.33      5.48 o 
   0  13  10       27.93       13.07      5.27 o 
   1  13  10        5.46        8.00      5.48 o 
   2  13  10        9.64        0.90      5.71 o 
   3  13  10        0.74       -3.55      5.77 o 
   4  13  10       58.32       55.89      6.83 o 
   5  13  10       15.62       10.05      6.54 o 
  -7  14  10        0.02        7.81      6.31 o 
  -6  14  10       19.16       18.90      6.26 o 
  -5  14  10        0.98        4.64      6.87 o 
  -4  14  10       12.49       13.07      5.55 o 
  -3  14  10        9.62        4.83      5.46 o 
  -2  14  10       37.67       44.09      5.74 o 
  -1  14  10        0.05        0.85      5.62 o 
   0  14  10       20.19       17.42      7.39 o 
   1  14  10        5.10        5.77      5.88 o 
   2  14  10       33.13       35.72      6.31 o 
   3  14  10       79.95       74.73      6.56 o 
   4  14  10       13.52       23.37      6.72 o 
   5  14  10        0.69       -6.81      6.81 o 
  -6  15  10        5.62       15.66      7.34 o 
  -5  15  10        0.91       -1.74      6.92 o 
  -4  15  10        2.99        4.71      5.61 o 
  -3  15  10        0.03        4.18      5.76 o 
  -2  15  10       45.18       42.20      6.14 o 
  -1  15  10       46.01       47.81      6.06 o 
   0  15  10        0.23        0.53      5.64 o 
   1  15  10       81.13       83.23      6.47 o 
   2  15  10      121.90      120.43      6.93 o 
   3  15  10        1.29        0.13      6.24 o 
   4  15  10       41.67       26.72      6.77 o 
  -5  16  10        0.22       -2.04      7.51 o 
  -4  16  10        7.60        9.95      5.94 o 
  -3  16  10        0.94        9.28      7.44 o 
  -2  16  10       24.15       22.44      6.17 o 
  -1  16  10        0.41       -2.98      5.94 o 
   0  16  10        7.27        0.96      5.86 o 
   1  16  10        5.64       17.75      6.70 o 
   2  16  10        3.05        8.89      7.44 o 
   3  16  10       11.55       10.11      6.61 o 
  -5  17  10        2.27       22.58     11.85 o 
  -4  17  10       11.28       22.67      6.46 o 
  -3  17  10       21.02       21.54      6.16 o 
  -2  17  10        2.04       10.29      6.15 o 
  -1  17  10       33.86       33.02      6.43 o 
   0  17  10        0.19        8.16      6.44 o 
   1  17  10       19.64       16.66      6.46 o 
   2  17  10       91.79      105.31      7.26 o 
  -3  18  10        0.32        3.18      6.56 o 
  -2  18  10        3.39        1.18      6.39 o 
  -1  18  10       10.48       14.38      6.64 o 
   0  18  10        0.35        3.31      6.57 o 
   1  18  10        3.21       -1.71      6.64 o 
  -9   0  11      105.65       80.15     13.24 o 
  -7   0  11      155.73      176.48      9.48 o 
  -5   0  11       35.84       38.42      7.19 o 
  -3   0  11       50.66       58.88      9.93 o 
  -1   0  11      149.43      135.49      7.41 o 
   1   0  11       18.56       25.06      5.21 o 
   3   0  11      185.75      237.01      8.36 o 
   5   0  11      137.50      176.91     10.05 o 
   7   0  11       10.63       23.31      8.75 o 
  -9   1  11       69.36       81.17      9.47 o 
  -8   1  11        0.13       -6.89      6.89 o 
  -7   1  11       34.61       16.95      5.70 o 
  -6   1  11       72.80       74.34      5.64 o 
  -5   1  11        8.57        8.83      4.96 o 
  -4   1  11       68.62       73.33      5.28 o 
  -3   1  11      888.17      903.71     10.62 o 
  -2   1  11        4.40        2.73      4.67 o 
  -1   1  11       65.14       75.04      4.99 o 
   0   1  11       22.46       21.00      4.29 o 
   1   1  11       67.73       52.93      4.40 o 
   2   1  11      438.11      463.50      7.15 o 
   3   1  11       52.89       52.77      4.69 o 
   4   1  11       12.27        0.97      4.04 o 
   5   1  11        0.03       -1.28      4.00 o 
   6   1  11        0.14       -2.08      4.79 o 
   7   1  11        8.44       -0.03      6.99 o 
  -9   2  11        5.83        8.48      8.83 o 
  -8   2  11       64.02       58.38      8.50 o 
  -7   2  11       21.17       20.84      9.39 o 
  -6   2  11       29.77       30.26      6.04 o 
  -5   2  11       51.71       51.52      5.89 o 
  -4   2  11        9.45       14.63      5.06 o 
  -3   2  11        3.30        7.17      4.64 o 
  -2   2  11       38.72       37.28      4.62 o 
  -1   2  11       14.59       17.75      3.74 o 
   0   2  11       41.77       63.24      4.09 o 
   1   2  11       20.04       24.41      3.85 o 
   2   2  11        4.03       14.43      4.08 o 
   3   2  11       43.02       34.48      4.30 o 
   4   2  11        6.38        8.80      4.18 o 
   5   2  11       23.84       25.86      5.53 o 
   6   2  11        0.22        6.91      5.68 o 
   7   2  11       40.57       55.32     12.71 o 
  -9   3  11       81.89       91.95      8.03 o 
  -8   3  11        7.24        9.62      7.05 o 
  -7   3  11      139.64      129.20      6.34 o 
  -6   3  11       24.26       23.59      5.51 o 
  -5   3  11        4.06       -0.80      5.18 o 
  -4   3  11       81.30       71.08      5.30 o 
  -3   3  11        1.91        3.92      3.83 o 
  -2   3  11       63.34       75.56      4.16 o 
  -1   3  11        1.72        4.51      3.70 o 
   0   3  11        8.69       13.47      3.93 o 
   1   3  11       25.14       12.29      4.02 o 
   2   3  11      402.14      396.47      6.99 o 
   3   3  11        0.72       -4.04      4.04 o 
   4   3  11       10.33        3.86      5.00 o 
   5   3  11       18.80       27.33      5.64 o 
   6   3  11        0.54       -5.74      5.74 o 
   7   3  11        2.29       -3.51      9.31 o 
  -9   4  11       17.74       23.86      7.75 o 
  -8   4  11        5.88       10.82      8.88 o 
  -7   4  11      128.30      154.14      6.73 o 
  -6   4  11       41.08       39.01      5.48 o 
  -5   4  11      153.17      149.11      5.08 o 
  -4   4  11       69.13       72.98      5.72 o 
  -3   4  11      112.54      112.94      4.98 o 
  -2   4  11        0.20        3.24      3.84 o 
  -1   4  11      109.65       93.70      4.34 o 
   0   4  11        1.47        6.20      3.81 o 
   1   4  11       28.45       35.86      4.05 o 
   2   4  11       27.26       21.90      4.77 o 
   3   4  11        9.96       -1.49      5.25 o 
   4   4  11        9.30       10.88      6.14 o 
   5   4  11        2.84        5.32      5.58 o 
   6   4  11        8.62       14.56      5.89 o 
   7   4  11        9.05        9.38      7.35 o 
  -9   5  11       44.61       53.58      7.86 o 
  -8   5  11        5.81        7.12      7.35 o 
  -7   5  11       55.06       44.63      4.89 o 
  -6   5  11       16.29       20.03      4.52 o 
  -5   5  11        0.05        7.11      4.40 o 
  -4   5  11       66.59       66.82      4.59 o 
  -3   5  11       92.16       95.92      4.53 o 
  -2   5  11       41.20       40.70      4.12 o 
  -1   5  11       79.90       74.73      4.26 o 
   0   5  11       86.05       87.29      4.48 o 
   1   5  11        0.59       -0.24      3.91 o 
   2   5  11       43.65       33.88      5.12 o 
   3   5  11        1.78       -1.77      5.12 o 
   4   5  11        8.81       10.55      5.34 o 
   5   5  11        9.65        5.51      6.29 o 
   6   5  11        0.98       -5.87      5.87 o 
  -9   6  11        5.17        2.23      7.77 o 
  -8   6  11       80.86       87.28      6.31 o 
  -7   6  11        0.21       -3.40      4.65 o 
  -6   6  11       38.12       38.01      5.13 o 
  -5   6  11       65.70       67.00      4.70 o 
  -4   6  11      208.94      222.82      6.18 o 
  -3   6  11       13.97       16.21      4.10 o 
  -2   6  11       77.46       93.00      5.19 o 
  -1   6  11       70.52       77.67      4.46 o 
   0   6  11        8.50        9.71      3.95 o 
   1   6  11       91.00       91.16      5.50 o 
   2   6  11       36.82       25.01      5.05 o 
   3   6  11        8.49       12.53      5.26 o 
   4   6  11       45.14       52.93      5.91 o 
   5   6  11       26.41       22.45      9.00 o 
   6   6  11       19.45       23.77      6.12 o 
  -8   7  11       27.24       22.89      6.00 o 
  -7   7  11       44.65       51.51      7.33 o 
  -6   7  11       29.54       23.80      4.76 o 
  -5   7  11       97.48      115.81      5.22 o 
  -4   7  11        1.23        9.52      4.82 o 
  -3   7  11       37.32       37.52      4.34 o 
  -2   7  11       73.31       69.79      4.49 o 
  -1   7  11       62.13       64.86      4.23 o 
   0   7  11        0.60        1.26      3.90 o 
   1   7  11        0.01        8.92      5.17 o 
   2   7  11       45.91       42.02      5.54 o 
   3   7  11        1.60       -5.42      5.42 o 
   4   7  11        1.96        2.15      7.09 o 
   5   7  11        0.05       -5.81      5.81 o 
   6   7  11        3.20       -6.34      6.34 o 
  -8   8  11        0.87        6.33      6.12 o 
  -7   8  11        6.88       23.71      5.82 o 
  -6   8  11       22.85       26.22      4.90 o 
  -5   8  11       68.80       69.37      4.93 o 
  -4   8  11       30.89       27.46      4.43 o 
  -3   8  11        3.53        7.39      4.19 o 
  -2   8  11        0.46        8.07      4.52 o 
  -1   8  11       18.87       15.68      4.13 o 
   0   8  11        0.11        3.62      5.05 o 
   1   8  11       15.28       17.23      5.30 o 
   2   8  11       17.38       12.10      5.22 o 
   3   8  11        0.18       10.88      5.35 o 
   4   8  11        7.29        9.79      5.91 o 
   5   8  11       15.26       14.10      9.20 o 
   6   8  11       21.28       38.27     11.75 o 
  -8   9  11        6.08        8.98      6.22 o 
  -7   9  11       14.41       30.97      5.92 o 
  -6   9  11      203.63      217.79      6.47 o 
  -5   9  11        9.52       20.81      4.68 o 
  -4   9  11       99.05       82.72      5.38 o 
  -3   9  11        1.03        6.24      4.37 o 
  -2   9  11       51.48       42.44      4.40 o 
  -1   9  11        2.95       10.15      5.09 o 
   0   9  11       38.46       33.50      5.32 o 
   1   9  11        9.08        4.55      5.32 o 
   2   9  11        8.09       13.65      5.51 o 
   3   9  11        0.06        3.72      5.52 o 
   4   9  11       12.18       -1.68      5.89 o 
   5   9  11        6.40       -2.57      6.11 o 
  -8  10  11        9.25       12.63      6.44 o 
  -7  10  11       26.81       31.04      8.91 o 
  -6  10  11        2.12        8.06      5.03 o 
  -5  10  11       25.15       35.69      6.29 o 
  -4  10  11        7.90       16.26      4.56 o 
  -3  10  11        2.13        6.40      4.35 o 
  -2  10  11       16.99       15.99      5.33 o 
  -1  10  11       93.65       87.03      5.81 o 
   0  10  11       57.60       52.36      5.57 o 
   1  10  11        2.38        0.29      5.53 o 
   2  10  11       74.08       75.63      7.04 o 
   3  10  11       10.31       11.42      5.99 o 
   4  10  11        0.18       -6.05      6.05 o 
   5  10  11        1.30       -6.29      6.29 o 
  -7  11  11       33.85       34.51      6.28 o 
  -6  11  11       32.33       36.87      6.89 o 
  -5  11  11        3.11       -0.09      4.74 o 
  -4  11  11        5.86        0.84      4.60 o 
  -3  11  11        1.56        4.85      6.64 o 
  -2  11  11       17.80       25.58      6.08 o 
  -1  11  11      104.43       98.58      6.00 o 
   0  11  11        1.87        4.53      5.47 o 
   1  11  11        0.08        8.38      5.46 o 
   2  11  11       10.48       10.31      5.93 o 
   3  11  11        0.08       -4.80      5.77 o 
   4  11  11        0.02       -6.13      6.13 o 
   5  11  11        0.59       -2.61      7.29 o 
  -7  12  11        0.78        6.62      6.36 o 
  -6  12  11       18.52       11.75      6.10 o 
  -5  12  11        3.35       -4.01      7.72 o 
  -4  12  11        3.39        9.76      5.45 o 
  -3  12  11       15.18       13.00      8.00 o 
  -2  12  11       43.08       37.01      5.73 o 
  -1  12  11        5.91       15.55      5.70 o 
   0  12  11      143.91      161.21      9.67 o 
   1  12  11        3.10        5.45      5.91 o 
   2  12  11        2.40        5.59      7.04 o 
   3  12  11        2.28       -2.06      6.00 o 
   4  12  11        0.06       -1.95      6.26 o 
  -6  13  11       23.70       31.10      6.29 o 
  -5  13  11        6.96        7.25      5.97 o 
  -4  13  11        0.68        1.47      5.86 o 
  -3  13  11        4.97        4.04      5.66 o 
  -2  13  11       15.71       16.58      5.91 o 
  -1  13  11        7.66       10.24      5.69 o 
   0  13  11        0.63       -0.84      5.98 o 
   1  13  11        9.04        8.86      5.85 o 
   2  13  11        1.29        4.57      6.12 o 
   3  13  11        2.40       -0.30      6.62 o 
   4  13  11       10.06        2.18      6.89 o 
  -6  14  11        0.01       -9.03      9.03 o 
  -5  14  11       19.64       19.83      7.40 o 
  -4  14  11        8.34       10.10      6.08 o 
  -3  14  11       82.39       83.82      6.51 o 
  -2  14  11       49.31       51.25      6.84 o 
  -1  14  11        1.07        3.32      6.02 o 
   0  14  11      143.62      157.93      8.00 o 
   1  14  11       16.17       13.40      6.27 o 
   2  14  11        0.00       -0.89      6.31 o 
   3  14  11        0.60       -6.48      6.79 o 
  -5  15  11        0.17       -1.19      7.24 o 
  -4  15  11       46.42       58.04      6.53 o 
  -3  15  11       13.57       14.13      6.21 o 
  -2  15  11        1.70        3.31      6.29 o 
  -1  15  11        4.32        3.75      6.26 o 
   0  15  11        0.06        2.41      6.10 o 
   1  15  11        0.76        5.96      6.21 o 
   2  15  11        3.77        7.89      6.62 o 
  -4  16  11        0.11        7.07      9.47 o 
  -3  16  11       21.21       19.48      6.46 o 
  -2  16  11       20.32       33.60      8.85 o 
  -1  16  11        4.42        6.15      6.58 o 
   0  16  11        0.06        0.79      6.45 o 
   1  16  11       10.07       28.82      6.98 o 
  -8   0  12        0.14       -0.28     11.15 o 
  -6   0  12      109.37      107.27     20.04 o 
  -4   0  12       31.98       19.13      7.62 o 
  -2   0  12       25.08       27.11      7.70 o 
   0   0  12       63.67       59.94      7.70 o 
   2   0  12       17.41       19.04      7.41 o 
   4   0  12        0.74       -0.99      6.94 o 
   6   0  12       34.01       54.71     13.24 o 
  -8   1  12       99.31      104.60     15.74 o 
  -7   1  12        7.52        6.43      9.00 o 
  -6   1  12       73.25       73.28      6.22 o 
  -5   1  12       66.27       70.86      9.51 o 
  -4   1  12       12.59        4.78      6.22 o 
  -3   1  12       17.66       29.79      7.09 o 
  -2   1  12        0.63       10.61      5.33 o 
  -1   1  12        6.39       10.61      5.15 o 
   0   1  12        3.52        4.38      4.90 o 
   1   1  12       14.63       17.11      4.96 o 
   2   1  12       26.60       21.00      5.16 o 
   3   1  12        1.07        6.64      5.16 o 
   4   1  12       18.07       26.80      6.50 o 
   5   1  12       12.13        7.65      6.55 o 
   6   1  12       21.05       37.71      9.60 o 
  -8   2  12       14.39       14.17      7.76 o 
  -7   2  12        5.89        2.26      9.61 o 
  -6   2  12       24.69       23.96      8.02 o 
  -5   2  12       76.67       62.92      5.99 o 
  -4   2  12      111.58      105.94      5.98 o 
  -3   2  12      123.74      128.42      6.07 o 
  -2   2  12       93.66       93.46      5.67 o 
  -1   2  12       34.70       46.60      5.45 o 
   0   2  12       52.25       48.08      5.22 o 
   1   2  12      103.42       88.19      5.51 o 
   2   2  12       32.31       35.25      6.39 o 
   3   2  12        1.29       -7.60      7.60 o 
   4   2  12        0.40        3.73      6.60 o 
   5   2  12        2.22       -1.56      6.82 o 
   6   2  12       15.81       20.56     13.59 o 
  -8   3  12       27.74       39.55      8.91 o 
  -7   3  12       19.77       28.29      6.21 o 
  -6   3  12        2.80       -1.08      5.77 o 
  -5   3  12       31.66       47.26      8.40 o 
  -4   3  12      124.78      116.82      6.25 o 
  -3   3  12       11.01       16.56      5.46 o 
  -2   3  12      100.39      101.04      5.91 o 
  -1   3  12        7.60        8.48      4.86 o 
   0   3  12       44.38       68.81      5.23 o 
   1   3  12        0.56        9.04      5.00 o 
   2   3  12        7.65        7.45      4.94 o 
   3   3  12        4.53       -2.51      5.43 o 
   4   3  12        0.15       -0.97      8.23 o 
   5   3  12       21.08       10.06      6.00 o 
  -8   4  12        5.79        7.65      7.38 o 
  -7   4  12        8.85        8.38      6.36 o 
  -6   4  12       73.79       75.83      7.09 o 
  -5   4  12       65.64       71.57      5.93 o 
  -4   4  12       28.81       41.98      5.64 o 
  -3   4  12       25.08       29.89      5.43 o 
  -2   4  12       29.35       35.99      5.32 o 
  -1   4  12       21.06       22.45      5.00 o 
   0   4  12       43.20       47.97      5.30 o 
   1   4  12       80.35       92.50      4.77 o 
   2   4  12        0.42        4.79      5.14 o 
   3   4  12       10.45       16.86      5.60 o 
   4   4  12        5.73       -2.14      5.83 o 
   5   4  12       14.02       12.32      6.44 o 
  -8   5  12        2.36       10.59      8.08 o 
  -7   5  12       13.41       25.32      7.86 o 
  -6   5  12        0.05        7.74      8.90 o 
  -5   5  12        9.08       18.40      5.81 o 
  -4   5  12       56.90       67.10      5.77 o 
  -3   5  12       17.08       24.08      5.39 o 
  -2   5  12       40.44       39.94      5.19 o 
  -1   5  12        0.52        1.24      4.16 o 
   0   5  12        0.03        0.59      4.33 o 
   1   5  12       24.91       21.27      5.38 o 
   2   5  12       24.23       30.60      5.64 o 
   3   5  12        2.29       -2.91      5.51 o 
   4   5  12        6.34        0.01      6.04 o 
   5   5  12        1.38       -4.28      6.10 o 
  -8   6  12       33.32       27.28      7.94 o 
  -7   6  12       44.34       47.38     15.85 o 
  -6   6  12       15.20       16.28      5.91 o 
  -5   6  12        6.12       16.70      5.52 o 
  -4   6  12       71.13       69.21      6.54 o 
  -3   6  12      117.34      129.45      5.09 o 
  -2   6  12        7.92        1.36      4.28 o 
  -1   6  12       35.68       42.66      4.57 o 
   0   6  12      167.15      156.66      8.40 o 
   1   6  12       16.23       24.26      5.48 o 
   2   6  12       23.98       33.50      5.43 o 
   3   6  12        1.83       -6.47      6.47 o 
   4   6  12        3.63        6.99      7.70 o 
   5   6  12       24.94       31.08      6.52 o 
  -7   7  12        9.86        2.62     10.63 o 
  -6   7  12       39.29       31.06      6.14 o 
  -5   7  12       13.05       16.63      4.91 o 
  -4   7  12       16.41       27.55      4.92 o 
  -3   7  12       11.94       10.28      5.49 o 
  -2   7  12       30.16       34.09      4.53 o 
  -1   7  12       12.30        9.57      5.33 o 
   0   7  12        2.78       11.53      5.50 o 
   1   7  12       72.52       66.02      5.96 o 
   2   7  12        4.56        8.54      5.79 o 
   3   7  12       21.48       20.04      5.84 o 
   4   7  12        0.95        9.83      6.12 o 
   5   7  12        0.00       -6.42      6.42 o 
  -7   8  12       12.56       10.69      7.49 o 
  -6   8  12       33.04       42.97      5.37 o 
  -5   8  12       34.06       35.25      5.09 o 
  -4   8  12       15.38       16.40      5.54 o 
  -3   8  12       11.73       18.50      4.59 o 
  -2   8  12       29.01       27.33      4.71 o 
  -1   8  12        3.10       12.40      7.54 o 
   0   8  12       91.71       75.08      5.86 o 
   1   8  12       25.97       12.28      5.82 o 
   2   8  12       15.84       14.47      5.85 o 
   3   8  12        1.94        3.46      6.04 o 
   4   8  12       17.66       14.24      6.48 o 
  -7   9  12        9.04       19.06      6.46 o 
  -6   9  12        0.02        3.51      5.32 o 
  -5   9  12       85.59       87.20      6.42 o 
  -4   9  12        6.67       12.40      4.74 o 
  -3   9  12       39.78       44.68      6.04 o 
  -2   9  12       14.01       22.81      5.45 o 
  -1   9  12        1.23        2.69      5.41 o 
   0   9  12       24.47       24.65      5.68 o 
   1   9  12        4.66        2.66      5.97 o 
   2   9  12        3.56        9.64      5.89 o 
   3   9  12       44.89       57.09      6.63 o 
   4   9  12        0.33       -4.01      6.46 o 
  -6  10  12       22.21       36.06      6.34 o 
  -5  10  12       17.52       21.71      5.81 o 
  -4  10  12       53.44       45.68      5.08 o 
  -3  10  12        1.20        2.70      5.64 o 
  -2  10  12       15.60       12.74      8.45 o 
  -1  10  12       53.06       54.73      7.85 o 
   0  10  12        1.71        1.11      5.83 o 
   1  10  12        1.49       -2.60      6.09 o 
   2  10  12        6.76        7.14      6.00 o 
   3  10  12       26.76       20.17      6.61 o 
   4  10  12        3.81       -2.08      6.69 o 
  -6  11  12        0.77       11.80      6.11 o 
  -5  11  12        6.12        3.62      6.57 o 
  -4  11  12        2.86       -2.24      8.80 o 
  -3  11  12        5.53        3.55      5.87 o 
  -2  11  12       22.10       26.01      5.85 o 
  -1  11  12       14.38       11.83      6.18 o 
   0  11  12        1.97        6.41      5.75 o 
   1  11  12        5.24       -2.08      6.05 o 
   2  11  12        0.09       11.28      6.31 o 
   3  11  12       25.12       21.66      6.38 o 
  -5  12  12        5.23        9.37      9.60 o 
  -4  12  12        6.05        6.82      6.29 o 
  -3  12  12        3.15        4.15      6.29 o 
  -2  12  12        0.17        3.76      5.98 o 
  -1  12  12        0.20        5.11      6.19 o 
   0  12  12       29.37       30.17      6.52 o 
   1  12  12        0.44        4.10      6.29 o 
   2  12  12       15.65        6.69      7.80 o 
   3  12  12       13.08       -5.68      9.85 o 
  -4  13  12       19.27       24.39      6.22 o 
  -3  13  12        7.54       19.61      6.17 o 
  -2  13  12        2.04       15.00      7.75 o 
  -1  13  12      114.97      103.94      7.70 o 
   0  13  12       13.54       24.69      6.58 o 
   1  13  12       14.15        6.29      6.59 o 
   2  13  12        1.77        4.77      6.66 o 
  -3  14  12        4.79        4.71      6.48 o 
  -2  14  12        0.20       -0.30      7.39 o 
  -1  14  12        0.08        6.36      6.50 o 
   0  14  12        7.50       14.94      6.46 o 
   1  14  12        4.29        0.95      6.39 o 
  -7   0  13        8.06       -4.93      9.03 o 
  -5   0  13      221.74      270.14     18.99 o 
  -3   0  13        1.53        0.96     16.38 o 
  -1   0  13       87.48       98.84     13.42 o 
   1   0  13        7.37       10.29      7.99 o 
   3   0  13        0.76       -3.23      9.76 o 
  -7   1  13       14.49        7.58      6.62 o 
  -6   1  13       50.15       38.70      6.41 o 
  -5   1  13       23.15       25.33      6.17 o 
  -4   1  13        7.85        2.74      5.80 o 
  -3   1  13       34.34       48.33      6.56 o 
  -2   1  13       18.32       18.32      5.65 o 
  -1   1  13      242.16      282.97     15.74 o 
   0   1  13       37.67       28.79      5.83 o 
   1   1  13       36.15       43.74      5.82 o 
   2   1  13        1.37        6.27      5.83 o 
   3   1  13       19.84        7.92      7.29 o 
   4   1  13        0.03       -6.91      7.16 o 
  -7   2  13        5.80        8.59      6.59 o 
  -6   2  13        0.27       -0.69      7.14 o 
  -5   2  13       64.32       63.84      6.54 o 
  -4   2  13       54.10       58.93      6.12 o 
  -3   2  13        2.33       13.50      5.70 o 
  -2   2  13       35.18       41.40      8.45 o 
  -1   2  13       25.77       33.71      5.98 o 
   0   2  13        3.84       15.03      5.70 o 
   1   2  13       57.24       68.01      5.61 o 
   2   2  13        0.53       -1.33      6.77 o 
   3   2  13       27.61       31.76      7.21 o 
   4   2  13        8.71       13.50      7.16 o 
  -7   3  13       51.94       54.25      9.02 o 
  -6   3  13       65.88       58.77      8.92 o 
  -5   3  13        4.27        4.42      5.98 o 
  -4   3  13       15.22       22.48      8.90 o 
  -3   3  13      153.41      151.37      6.78 o 
  -2   3  13       35.01       32.95      5.85 o 
  -1   3  13       11.87       11.44      5.85 o 
   0   3  13        1.41        1.23      5.25 o 
   1   3  13        4.52        2.59      5.68 o 
   2   3  13       10.18       16.12      6.90 o 
   3   3  13        2.16        3.37      7.20 o 
   4   3  13        1.46        1.59      7.26 o 
  -7   4  13        1.08        3.66      6.27 o 
  -6   4  13       19.07       12.37      7.85 o 
  -5   4  13        0.93        1.78      6.20 o 
  -4   4  13       34.36       31.04      6.13 o 
  -3   4  13        0.86        0.17      5.76 o 
  -2   4  13        0.04        0.63      7.01 o 
  -1   4  13        0.11       14.06      5.40 o 
   0   4  13        3.00        9.87      5.30 o 
   1   4  13       38.65       35.53      7.19 o 
   2   4  13        5.56        8.36      6.98 o 
   3   4  13       68.02      103.98      9.25 o 
   4   4  13        0.00       -3.34      7.51 o 
  -6   5  13       41.14       44.35      7.04 o 
  -5   5  13        1.82        3.75      6.16 o 
  -4   5  13        1.20        3.02      5.96 o 
  -3   5  13       16.26       20.20      6.00 o 
  -2   5  13        1.51        7.12      5.93 o 
  -1   5  13       19.74       24.70      5.61 o 
   0   5  13       33.39       32.82      7.05 o 
   1   5  13       25.17       34.05      7.10 o 
   2   5  13        2.86       -7.13      7.13 o 
   3   5  13        2.82        8.46      7.45 o 
   4   5  13        1.25        5.99      9.28 o 
  -6   6  13       36.29       30.62      6.69 o 
  -5   6  13       11.50        9.09      6.36 o 
  -4   6  13       51.56       54.89      6.18 o 
  -3   6  13        0.09       -0.75      5.73 o 
  -2   6  13        5.79       12.09      5.56 o 
  -1   6  13       16.31       13.25      6.59 o 
   0   6  13        0.63       -1.27      6.72 o 
   1   6  13        7.22       11.23      6.77 o 
   2   6  13        5.20        4.12      7.35 o 
   3   6  13       20.71       37.27      7.09 o 
  -6   7  13       27.08       13.07      6.62 o 
  -5   7  13       21.73       23.95      6.38 o 
  -4   7  13       36.34       36.08      6.39 o 
  -3   7  13        4.36        1.75      6.08 o 
  -2   7  13       21.03       15.20      7.59 o 
  -1   7  13       13.79       12.91      7.02 o 
   0   7  13        6.59       11.31      6.62 o 
   1   7  13       42.27       46.57      7.51 o 
   2   7  13        8.69        0.02      6.30 o 
   3   7  13        2.58       -0.17      6.53 o 
  -5   8  13       24.01       31.06      6.54 o 
  -4   8  13      145.80      158.85      7.75 o 
  -3   8  13        0.87       -1.82      7.09 o 
  -2   8  13       63.71       65.97      7.39 o 
  -1   8  13       14.82       13.18      7.08 o 
   0   8  13       30.29       39.41      5.96 o 
   1   8  13        1.26       -5.07      7.39 o 
   2   8  13        6.25        1.13      6.04 o 
   3   8  13       18.82       18.81     11.42 o 
  -5   9  13        0.32       14.77      6.31 o 
  -4   9  13        4.14       12.23      7.80 o 
  -3   9  13       34.61       27.35      9.08 o 
  -2   9  13       50.86       54.79      6.64 o 
  -1   9  13       41.72       45.53      6.37 o 
   0   9  13        7.77       11.42      8.53 o 
   1   9  13       25.60       29.49      6.46 o 
   2   9  13       18.71       25.42      7.54 o 
  -4  10  13       39.17       47.38      7.54 o 
  -3  10  13       24.18       20.58      6.29 o 
  -2  10  13       67.08       90.71      7.37 o 
  -1  10  13        0.08        5.83      6.15 o 
   0  10  13       13.71       18.10      7.04 o 
   1  10  13        5.70        6.30      6.46 o 
  -3  11  13       20.28       22.29      6.39 o 
  -2  11  13       17.00       24.13      8.52 o 
  -1  11  13        2.33        5.50      6.52 o 
   0  11  13       35.26       37.73      6.92 o 
   1  11  13       24.42       25.37     18.64 o 
  -2  12  13       32.46       43.78     18.99 o 
  -1  12  13       22.18       30.49     10.45 o 
  -4   0  14       81.17       80.85      9.82 o 
  -2   0  14       23.46       38.66     15.86 o 
   0   0  14        0.76       11.71      8.54 o 
   2   0  14        0.50       -0.99      8.90 o 
  -5   1  14       22.99       20.74      6.89 o 
  -4   1  14       25.21       15.69      6.52 o 
  -3   1  14        8.18        9.11      6.48 o 
  -2   1  14        1.74       13.19      6.21 o 
  -1   1  14        1.62       12.00      7.04 o 
   0   1  14        2.91        2.06      7.04 o 
   1   1  14        2.59        4.07      6.29 o 
   2   1  14        1.18       -6.03      7.67 o 
  -5   2  14       11.61        7.69      6.56 o 
  -4   2  14        6.64       10.69      6.43 o 
  -3   2  14       26.22       40.58      6.68 o 
  -2   2  14       12.12       17.38      6.40 o 
  -1   2  14        1.50        1.58      6.13 o 
   0   2  14        0.01        4.08      6.04 o 
   1   2  14        0.58        4.11     11.76 o 
   2   2  14        0.00       12.00      7.98 o 
  -5   3  14       12.77       17.03      6.69 o 
  -4   3  14       12.18       11.26      6.52 o 
  -3   3  14        6.85        9.35      6.44 o 
  -2   3  14        0.79        2.31      6.33 o 
  -1   3  14       12.56       10.01      7.07 o 
   0   3  14        2.62        9.68      7.84 o 
   1   3  14        1.40        2.23      7.74 o 
   2   3  14        0.23       -7.36      7.36 o 
  -5   4  14        5.42       -6.40      6.40 o 
  -4   4  14       19.44       20.00      8.60 o 
  -3   4  14      109.42      124.37     10.60 o 
  -2   4  14        3.18        0.58      6.32 o 
  -1   4  14        0.65       11.26      6.51 o 
   0   4  14       14.33       10.00     12.18 o 
   1   4  14        4.25       -7.33      7.33 o 
  -4   5  14        0.30       -2.22      6.54 o 
  -3   5  14        6.49        3.44      6.60 o 
  -2   5  14        2.89        8.81      6.63 o 
  -1   5  14        6.70       10.93      7.94 o 
   0   5  14       13.16       17.00     10.45 o 
   1   5  14        0.24        7.51      7.79 o 
  -4   6  14        0.26        3.70      6.76 o 
  -3   6  14      115.88      124.69     10.71 o 
  -2   6  14       18.06       26.21     10.78 o 
  -1   6  14        7.88        2.81      7.42 o 
   0   6  14        3.33       -2.48      7.31 o 
   1   6  14        0.02       10.98      7.88 o 
  -3   7  14       17.52       10.39      8.47 o 
  -2   7  14        1.08       -7.28      7.28 o 
  -1   7  14       49.20       50.26      7.87 o 
   0   7  14        0.02        7.29      7.88 o 
  -2   8  14       13.05       -4.18     15.68 o 
  -1   8  14        0.99        0.35     15.33 o 
                                                 
